# Supplementary material for: Methyl 4-(trimethyl­silylethyn­yl)benzoate
Source: Acta Crystallogr Sect E Struct Rep Online. 2008 May 3;64(Pt 6):o966. doi: 10.1107/S1600536808008192 (PMC2961551; doi:10.1107/S1600536808008192)
Supplement: Supplementary file 1 [file e-64-0o966-sup1.cif]

##############################################################################
###                                                                        ###
###        Electronic paper (Acta Crystallographica Section E)             ###
###                                                                        ###
##############################################################################
#                                                                            #
# This CIF contains the data in a paper accepted for publication in Acta     #
# Crystallographica Section E. It conforms to the requirements of Notes      #
# for Authors for Section E, and has been peer reviewed under the auspices   #
# of the IUCr Commission on Journals.                                        #
#                                                                            #
# Full details of the Crystallographic Information File format               #
# are given in the paper "The Crystallographic Information File (CIF):       #
# a New Standard Archive File for Crystallography" by S. R. Hall, F. H.      #
# Allen and I. D. Brown [Acta Cryst. (1991), A47, 655-685].                  #
#                                                                            #
# The current version of the core CIF dictionary is obtainable from          #
# ftp://ftp.iucr.org/pub/cif_core.dic. The current version number is 2.4.    #
#                                                                            #
# Software is freely available for graphical display of the structure(s) in  #
# this CIF.  For information consult the CIF home page http://www.iucr.org/  #
# cif/home.html                                                              #
#                                                                            #
# This file may be used for bona fide research purposes within the           #
# scientific community so long as proper attribution is given to the journal # 
# article from which it was obtained.                                        #
#                                                                            #
##############################################################################
                                             
data_I
_audit_creation_method     SHELXL-97
_chemical_name_systematic
;
Methyl 4-(trimethylsilylethynyl)benzoate
;
_chemical_name_common     '4-(Trimethylsilylethynyl)methylbenzoate'
_chemical_formula_moiety     'C13 H16 O2 Si'
_chemical_formula_sum     'C13 H16 O2 Si'
_chemical_formula_iupac     'C13 H16 O2 Si'
_chemical_formula_weight     232.35
_chemical_melting_point     ?
_symmetry_cell_setting     orthorhombic
_symmetry_space_group_name_H-M     'P 21 21 21'
_symmetry_space_group_name_Hall     'P2ac2ab'
loop_
    _symmetry_equiv_pos_as_xyz
    'x, y, z'
    '-x+1/2, -y, z+1/2'
    'x+1/2, -y+1/2, -z'
    '-x, y+1/2, -z+1/2'
_cell_length_a     6.1983(11)
_cell_length_b     7.1194(12)
_cell_length_c     29.530(5)
_cell_angle_alpha     90.00
_cell_angle_beta     90.00
_cell_angle_gamma     90.00
_cell_volume     1303.1(4)
_cell_formula_units_Z     4
_cell_measurement_reflns_used     1456
_cell_measurement_theta_min     2.759
_cell_measurement_theta_max     23.325
_cell_measurement_temperature     100(2)
_exptl_crystal_description     'plate'
_exptl_crystal_colour     'colourless'
_exptl_crystal_size_max     0.25
_exptl_crystal_size_mid     0.24
_exptl_crystal_size_min     0.08
_exptl_crystal_density_diffrn     1.184
_exptl_crystal_density_meas     ?
_exptl_crystal_density_method     'not measured'
_exptl_crystal_F_000     496
_exptl_absorpt_coefficient_mu     0.164
_exptl_absorpt_correction_type     'multi-scan'
_exptl_absorpt_process_details     '(SADABS; Bruker, 2002)'
_exptl_absorpt_correction_T_min     0.9601
_exptl_absorpt_correction_T_max     0.9870
_exptl_special_details
;
;
_diffrn_ambient_temperature     100(2)
_diffrn_radiation_type     MoK\a
_diffrn_radiation_wavelength     0.71073
_diffrn_radiation_source     'fine-focus sealed tube'
_diffrn_radiation_monochromator     'graphite'
_diffrn_measurement_device_type     'Bruker APEX CCD area-detector'
_diffrn_measurement_method     '/w'
_diffrn_detector_area_resol_mean     ?
_diffrn_reflns_number     8160
_diffrn_reflns_av_R_equivalents     0.0540
_diffrn_reflns_av_sigmaI/netI     0.0729
_diffrn_reflns_theta_min     2.76
_diffrn_reflns_theta_max     28.25
_diffrn_reflns_theta_full     26.50
_diffrn_measured_fraction_theta_max     0.963
_diffrn_measured_fraction_theta_full     0.999
_diffrn_reflns_limit_h_min     -7
_diffrn_reflns_limit_h_max     8
_diffrn_reflns_limit_k_min     -8
_diffrn_reflns_limit_k_max     9
_diffrn_reflns_limit_l_min     -37
_diffrn_reflns_limit_l_max     32
_diffrn_standards_number     0
_diffrn_standards_interval_count     .
_diffrn_standards_interval_time     .
_diffrn_standards_decay_%     .
_refine_special_details
;
Refinement of <i>F</i>^2^ against ALL reflections. The weighted <i>R</i>-factor
<i>wR</i> and goodness of fit <i>S</i> are based on <i>F</i>^2^, conventional
<i>R</i>-factors <i>R</i> are based on <i>F</i>, with <i>F</i> set to zero for
negative <i>F</i>^2^. The threshold expression of <i>F</i>^2^ >
\s(<i>F</i>^2^) is used only for calculating <i>R</i>-factors(gt) <i>etc</i>.
and is not relevant to the choice of reflections for refinement.
<i>R</i>-factors based on <i>F</i>^2^ are statistically about twice as large
as those based on <i>F</i>, and <i>R</i>- factors based on ALL data will be
even larger.
;
_reflns_number_total     3050
_reflns_number_gt     2643
_reflns_threshold_expression     'I>2\s(I)'
_refine_ls_structure_factor_coef     Fsqd
_refine_ls_matrix_type     full
_refine_ls_R_factor_all     0.0702
_refine_ls_R_factor_gt     0.0584
_refine_ls_wR_factor_gt     0.1100
_refine_ls_wR_factor_ref     0.1141
_refine_ls_goodness_of_fit_ref     1.103
_refine_ls_restrained_S_all     1.103
_refine_ls_number_reflns     3050
_refine_ls_number_parameters     149
_refine_ls_number_restraints     0
_refine_ls_hydrogen_treatment     constr
_refine_ls_weighting_scheme     calc
_refine_ls_weighting_details
         'calc w=1/[\s^2^(Fo^2^)+(0.0431P)^2^+0.2577P] where P=(Fo^2^+2Fc^2^)/3'
_atom_sites_solution_hydrogens     geom
_atom_sites_solution_primary     direct
_atom_sites_solution_secondary     difmap
_refine_ls_shift/su_max     0.000
_refine_ls_shift/su_mean     0.000
_refine_diff_density_max     0.368
_refine_diff_density_min     -0.300
_refine_ls_extinction_method     none
_refine_ls_extinction_coef     ?
_refine_ls_abs_structure_details     'Flack (1983), 1136 Friedel pairs'
_refine_ls_abs_structure_Flack     -0.01(19)
loop_
    _atom_type_symbol
    _atom_type_description
    _atom_type_scat_dispersion_real
    _atom_type_scat_dispersion_imag
    _atom_type_scat_source
    'C' 'C' 0.0033 0.0016
                         'International Tables Vol C Tables 4.2.6.8 and 6.1.1.4'
    'H' 'H' 0.0000 0.0000
                         'International Tables Vol C Tables 4.2.6.8 and 6.1.1.4'
    'O' 'O' 0.0106 0.0060
                         'International Tables Vol C Tables 4.2.6.8 and 6.1.1.4'
    'Si' 'Si' 0.0817 0.0704
                         'International Tables Vol C Tables 4.2.6.8 and 6.1.1.4'
_computing_data_collection     'SMART (Bruker, 2002)'
_computing_cell_refinement     'SAINT (Bruker, 2003)'
_computing_data_reduction     'SAINT (Bruker, 2003)'
_computing_structure_solution     'SHELXS97 (Sheldrick, 2008)'
_computing_structure_refinement     'SHELXL97 (Sheldrick, 2008)'
_computing_molecular_graphics
                                'X-SEED (Barbour, 2001; Atwood & Barbour, 2003)'
_computing_publication_material     'publCIF (Westrip, 2008)'
loop_
    _atom_site_type_symbol
    _atom_site_label
    _atom_site_fract_x
    _atom_site_fract_y
    _atom_site_fract_z
    _atom_site_U_iso_or_equiv
    _atom_site_adp_type
    _atom_site_calc_flag
    _atom_site_refinement_flags
    _atom_site_occupancy
    _atom_site_disorder_assembly
    _atom_site_disorder_group
    Si Si1 0.68188(11) 0.55394(11) 0.42983(2) 0.01481(17) Uani d . 1 . .
    O O1 0.1541(3) 0.5852(3) 0.12946(6) 0.0236(5) Uani d . 1 . .
    O O2 -0.1514(3) 0.4974(3) 0.16417(6) 0.0182(4) Uani d . 1 . .
    C C1 0.1563(4) 0.5421(4) 0.20957(8) 0.0138(5) Uani d . 1 . .
    C C2 0.3623(4) 0.6175(4) 0.21449(9) 0.0138(5) Uani d . 1 . .
    H H2 0.4368 0.6646 0.1888 0.017 Uiso calc R 1 . .
    C C3 0.4582(4) 0.6241(4) 0.25659(9) 0.0146(5) Uani d . 1 . .
    H H3 0.5981 0.6770 0.2598 0.017 Uiso calc R 1 . .
    C C4 0.3507(4) 0.5533(4) 0.29466(8) 0.0133(5) Uani d . 1 . .
    C C5 0.1428(4) 0.4787(4) 0.28942(8) 0.0137(5) Uani d . 1 . .
    H H5 0.0673 0.4322 0.3151 0.016 Uiso calc R 1 . .
    C C6 0.0467(4) 0.4724(3) 0.24702(8) 0.0138(5) Uani d . 1 . .
    H H6 -0.0936 0.4206 0.2436 0.017 Uiso calc R 1 . .
    C C7 0.0588(4) 0.5439(4) 0.16347(8) 0.0145(5) Uani d . 1 . .
    C C8 -0.2620(4) 0.5084(4) 0.12112(9) 0.0220(7) Uani d . 1 . .
    H H8A -0.2696 0.6397 0.1113 0.033 Uiso calc R 1 . .
    H H8B -0.4084 0.4581 0.1244 0.033 Uiso calc R 1 . .
    H H8C -0.1831 0.4347 0.0985 0.033 Uiso calc R 1 . .
    C C9 0.4551(4) 0.5535(4) 0.33826(8) 0.0149(5) Uani d . 1 . .
    C C10 0.5448(4) 0.5509(4) 0.37428(8) 0.0169(5) Uani d . 1 . .
    C C11 0.9744(4) 0.5113(5) 0.42078(10) 0.0299(8) Uani d . 1 . .
    H H11A 0.9953 0.3856 0.4080 0.045 Uiso calc R 1 . .
    H H11B 1.0505 0.5202 0.4498 0.045 Uiso calc R 1 . .
    H H11C 1.0318 0.6055 0.3998 0.045 Uiso calc R 1 . .
    C C12 0.6371(5) 0.7888(4) 0.45560(9) 0.0219(6) Uani d . 1 . .
    H H12A 0.6989 0.8858 0.4360 0.033 Uiso calc R 1 . .
    H H12B 0.7068 0.7937 0.4854 0.033 Uiso calc R 1 . .
    H H12C 0.4819 0.8108 0.4591 0.033 Uiso calc R 1 . .
    C C13 0.5661(5) 0.3652(4) 0.46578(10) 0.0272(7) Uani d . 1 . .
    H H13A 0.4092 0.3806 0.4676 0.041 Uiso calc R 1 . .
    H H13B 0.6281 0.3728 0.4962 0.041 Uiso calc R 1 . .
    H H13C 0.5999 0.2426 0.4525 0.041 Uiso calc R 1 . .
loop_
    _atom_site_aniso_label
    _atom_site_aniso_U_11
    _atom_site_aniso_U_22
    _atom_site_aniso_U_33
    _atom_site_aniso_U_12
    _atom_site_aniso_U_13
    _atom_site_aniso_U_23
    Si1 0.0106(3) 0.0178(4) 0.0160(3) 0.0025(3) -0.0022(3) -0.0019(3)
    O1 0.0155(9) 0.0366(12) 0.0188(10) -0.0016(10) 0.0001(8) 0.0049(9)
    O2 0.0108(9) 0.0249(11) 0.0189(9) -0.0047(8) -0.0051(7) 0.0009(7)
    C1 0.0119(11) 0.0130(13) 0.0166(12) 0.0010(12) -0.0024(9) -0.0018(11)
    C2 0.0115(12) 0.0129(13) 0.0171(14) 0.0011(10) 0.0019(10) 0.0008(10)
    C3 0.0085(12) 0.0145(13) 0.0208(14) -0.0016(10) -0.0010(10) -0.0032(11)
    C4 0.0119(11) 0.0115(12) 0.0164(12) 0.0039(12) -0.0024(9) -0.0016(11)
    C5 0.0127(12) 0.0123(13) 0.0162(12) -0.0025(11) 0.0024(9) 0.0015(10)
    C6 0.0115(12) 0.0086(13) 0.0213(13) 0.0009(10) 0.0001(10) -0.0019(11)
    C7 0.0124(11) 0.0110(12) 0.0199(13) 0.0007(11) -0.0024(10) 0.0001(12)
    C8 0.0181(14) 0.0266(17) 0.0212(14) -0.0029(11) -0.0079(11) -0.0028(12)
    C9 0.0134(11) 0.0112(12) 0.0202(13) -0.0005(12) -0.0010(10) -0.0013(12)
    C10 0.0122(12) 0.0167(14) 0.0218(14) -0.0009(12) 0.0016(10) -0.0021(12)
    C11 0.0186(14) 0.0392(19) 0.0320(18) 0.0086(13) -0.0050(12) -0.0188(14)
    C12 0.0231(16) 0.0255(16) 0.0171(15) 0.0053(12) -0.0037(12) -0.0011(12)
    C13 0.0223(16) 0.0280(17) 0.0313(18) 0.0039(13) -0.0063(13) 0.0061(14)
_geom_special_details
;
All e.s.d.'s (except the e.s.d. in the dihedral angle between two l.s. planes)
are estimated using the full covariance matrix. The cell e.s.d.'s are taken
into account individually in the estimation of e.s.d.'s in distances, angles
and torsion angles; correlations between e.s.d.'s in cell parameters are only
used when they are defined by crystal symmetry. An approximate (isotropic)
treatment of cell e.s.d.'s is used for estimating e.s.d.'s involving l.s.
planes.
;
loop_
    _geom_bond_atom_site_label_1
    _geom_bond_atom_site_label_2
    _geom_bond_site_symmetry_2
    _geom_bond_distance
    _geom_bond_publ_flag
    Si1 C10 . 1.848(3) ?
    Si1 C13 . 1.857(3) ?
    Si1 C11 . 1.858(3) ?
    Si1 C12 . 1.858(3) ?
    O1 C7 . 1.202(3) ?
    O2 C7 . 1.344(3) ?
    O2 C8 . 1.447(3) ?
    C1 C6 . 1.390(3) ?
    C1 C2 . 1.392(3) ?
    C1 C7 . 1.490(3) ?
    C2 H2 . 0.9500 ?
    C3 C2 . 1.379(4) ?
    C3 H3 . 0.9500 ?
    C4 C3 . 1.401(3) ?
    C4 C5 . 1.403(3) ?
    C5 C6 . 1.387(3) ?
    C5 H5 . 0.9500 ?
    C6 H6 . 0.9500 ?
    C8 H8A . 0.9800 ?
    C8 H8B . 0.9800 ?
    C8 H8C . 0.9800 ?
    C9 C10 . 1.200(3) ?
    C9 C4 . 1.441(3) ?
    C11 H11A . 0.9800 ?
    C11 H11B . 0.9800 ?
    C11 H11C . 0.9800 ?
    C12 H12A . 0.9800 ?
    C12 H12B . 0.9800 ?
    C12 H12C . 0.9800 ?
    C13 H13A . 0.9800 ?
    C13 H13B . 0.9800 ?
    C13 H13C . 0.9800 ?
loop_
    _geom_angle_atom_site_label_1
    _geom_angle_atom_site_label_2
    _geom_angle_atom_site_label_3
    _geom_angle_site_symmetry_1
    _geom_angle_site_symmetry_3
    _geom_angle
    _geom_angle_publ_flag
    C10 Si1 C13 . . 108.75(14) ?
    C10 Si1 C11 . . 108.62(12) ?
    C13 Si1 C11 . . 109.95(15) ?
    C10 Si1 C12 . . 107.78(13) ?
    C13 Si1 C12 . . 111.06(14) ?
    C11 Si1 C12 . . 110.61(14) ?
    C7 O2 C8 . . 115.63(19) ?
    C10 C9 C4 . . 178.7(3) ?
    C3 C4 C5 . . 119.0(2) ?
    C3 C4 C9 . . 120.2(2) ?
    C5 C4 C9 . . 120.8(2) ?
    C6 C1 C2 . . 120.2(2) ?
    C6 C1 C7 . . 122.1(2) ?
    C2 C1 C7 . . 117.7(2) ?
    C2 C3 C4 . . 120.4(2) ?
    C2 C3 H3 . . 119.8 ?
    C4 C3 H3 . . 119.8 ?
    C3 C2 C1 . . 120.2(2) ?
    C3 C2 H2 . . 119.9 ?
    C1 C2 H2 . . 119.9 ?
    C9 C10 Si1 . . 178.4(3) ?
    C6 C5 C4 . . 120.4(2) ?
    C6 C5 H5 . . 119.8 ?
    C4 C5 H5 . . 119.8 ?
    C5 C6 C1 . . 119.8(2) ?
    C5 C6 H6 . . 120.1 ?
    C1 C6 H6 . . 120.1 ?
    O1 C7 O2 . . 123.3(2) ?
    O1 C7 C1 . . 124.5(2) ?
    O2 C7 C1 . . 112.2(2) ?
    Si1 C11 H11A . . 109.5 ?
    Si1 C11 H11B . . 109.5 ?
    H11A C11 H11B . . 109.5 ?
    Si1 C11 H11C . . 109.5 ?
    H11A C11 H11C . . 109.5 ?
    H11B C11 H11C . . 109.5 ?
    O2 C8 H8A . . 109.5 ?
    O2 C8 H8B . . 109.5 ?
    H8A C8 H8B . . 109.5 ?
    O2 C8 H8C . . 109.5 ?
    H8A C8 H8C . . 109.5 ?
    H8B C8 H8C . . 109.5 ?
    Si1 C12 H12A . . 109.5 ?
    Si1 C12 H12B . . 109.5 ?
    H12A C12 H12B . . 109.5 ?
    Si1 C12 H12C . . 109.5 ?
    H12A C12 H12C . . 109.5 ?
    H12B C12 H12C . . 109.5 ?
    Si1 C13 H13A . . 109.5 ?
    Si1 C13 H13B . . 109.5 ?
    H13A C13 H13B . . 109.5 ?
    Si1 C13 H13C . . 109.5 ?
    H13A C13 H13C . . 109.5 ?
    H13B C13 H13C . . 109.5 ?
loop_
    _geom_torsion_atom_site_label_1
    _geom_torsion_atom_site_label_2
    _geom_torsion_atom_site_label_3
    _geom_torsion_atom_site_label_4
    _geom_torsion_site_symmetry_1
    _geom_torsion_site_symmetry_2
    _geom_torsion_site_symmetry_3
    _geom_torsion_site_symmetry_4
    _geom_torsion
    _geom_torsion_publ_flag
    C5 C4 C3 C2 . . . . -1.1(4) ?
    C9 C4 C3 C2 . . . . 177.5(2) ?
    C4 C3 C2 C1 . . . . 0.7(4) ?
    C6 C1 C2 C3 . . . . -0.2(4) ?
    C7 C1 C2 C3 . . . . 178.3(2) ?
    C3 C4 C5 C6 . . . . 1.1(4) ?
    C9 C4 C5 C6 . . . . -177.5(2) ?
    C4 C5 C6 C1 . . . . -0.6(4) ?
    C2 C1 C6 C5 . . . . 0.2(4) ?
    C7 C1 C6 C5 . . . . -178.3(2) ?
    C8 O2 C7 O1 . . . . -2.8(4) ?
    C8 O2 C7 C1 . . . . 175.9(2) ?
    C6 C1 C7 O1 . . . . -172.3(3) ?
    C2 C1 C7 O1 . . . . 9.2(4) ?
    C6 C1 C7 O2 . . . . 9.0(4) ?
    C2 C1 C7 O2 . . . . -169.5(2) ?
loop_
    _geom_hbond_atom_site_label_D
    _geom_hbond_atom_site_label_H
    _geom_hbond_atom_site_label_A
    _geom_hbond_site_symmetry_A
    _geom_hbond_distance_DH
    _geom_hbond_distance_HA
    _geom_hbond_distance_DA
    _geom_hbond_angle_DHA
    C11 H11A O1 4_645 0.98 2.58 3.470(4) 151
    C12 H12A O1 4_655 0.98 2.57 3.527(3) 167
data_New_Global_Publ_Block
_journal_date_recd_electronic     2008-02-01
_journal_date_accepted     2008-03-26
_journal_name_full     'Acta Crystallographica, Section E'
_journal_year     2008
_journal_volume     64
_journal_issue      6
_journal_page_first     o966
_journal_page_last     o966
_journal_paper_category     QO
_journal_coeditor_code     EZ2120
_publ_contact_author_name     'Storm Potts'
_publ_contact_author_address
;
Department of Chemistry, University of Stellenbosch,
Private Bag X1, Matieland,
 7602, South Africa
;
_publ_contact_author_email     'storm@sun.ac.za'
_publ_contact_author_fax     '+27  808 3849'
_publ_contact_author_phone     '+27 808 3332'
_publ_section_title
;
Methyl 4-(trimethylsilylethynyl)benzoate
;
_publ_section_title_footnote     .
loop_
    _publ_author_name
    _publ_author_footnote
    _publ_author_address
    'Potts, Storm' .
;
Department of Chemistry and Polymer Science
University of Stellenbosch
Private Bag X1
Matieland
7602
South Africa
;
    'Das, Dinabandhu' .
;
Department of Chemistry and Polymer Science
University of Stellenbosch
Private Bag X1
Matieland
7602
South Africa
;
    'Bredenkamp, Martin W. ' .
;
Department of Chemistry and Polymer Science
University of Stellenbosch
Private Bag X1
Matieland
7602
South Africa
;
_publ_section_synopsis     .
