# Supplementary material for: Methyl 4-(trimethyl­silylethyn­yl)benzoate
Source: Acta Crystallogr Sect E Struct Rep Online. 2008 May 3;64(Pt 6):o966. doi: 10.1107/S1600536808008192 (PMC2961551; doi:10.1107/S1600536808008192)
Supplement: Supplementary file 2 [file e-64-0o966-Isup2.hkl]

# 
# h,k,l, Fc-squared, Fo-squared, sigma(Fo-squared) and status flag 
# 
data_I
_shelx_title ' xm in P2(1)2(1)2(1)' 
_shelx_refln_list_code          4 
_shelx_F_calc_maximum      195.79 
_exptl_crystal_F_000       496.00 
_reflns_d_resolution_high  0.7509 
 
loop_ 
 _symmetry_equiv_pos_as_xyz 
 'x, y, z' 
 '-x+1/2, -y, z+1/2' 
 'x+1/2, -y+1/2, -z' 
 '-x, y+1/2, -z+1/2' 
 
_cell_length_a     6.1983 
_cell_length_b     7.1194 
_cell_length_c    29.5299 
_cell_angle_alpha  90.000 
_cell_angle_beta   90.000 
_cell_angle_gamma  90.000 
 
_shelx_F_squared_multiplier     1.000 
 
loop_ 
 _refln_index_h 
 _refln_index_k 
 _refln_index_l 
 _refln_F_squared_calc 
 _refln_F_squared_meas 
 _refln_F_squared_sigma 
 _refln_observed_status 
   2   0   0      500.58      571.03     19.48 o 
   4   0   0     1071.81     1178.86     39.34 o 
   6   0   0     1344.54     1240.77     46.72 o 
   8   0   0      245.53      208.03     35.32 o 
   1   1   0        6.85       20.24      4.30 o 
   2   1   0      131.97      134.67     12.03 o 
   3   1   0     2149.12     2302.62     45.18 o 
   4   1   0      705.77      671.28     18.91 o 
   5   1   0       20.55       17.66      6.73 o 
   6   1   0        9.17        9.77      7.98 o 
   7   1   0       11.88       56.50     13.91 o 
   8   1   0        0.47       40.54     21.66 o 
   0   2   0    38335.64    43808.34   1050.89 o 
   1   2   0      635.40      640.67     25.41 o 
   2   2   0        2.92        1.49      2.43 o 
   3   2   0        9.23        9.60      3.35 o 
   4   2   0       56.87       73.01      8.92 o 
   5   2   0      206.69      209.41     14.58 o 
   6   2   0      675.92      600.11     50.01 o 
   7   2   0        0.22       17.03      9.90 o 
   1   3   0      851.49      801.93     18.07 o 
   2   3   0      140.57      107.53      9.51 o 
   3   3   0      299.25      315.63     14.31 o 
   4   3   0      979.15      879.77     33.28 o 
   5   3   0       89.85       81.58     10.86 o 
   6   3   0      108.11      119.66     18.64 o 
   7   3   0       19.04       23.25     14.22 o 
   0   4   0     1255.02     1256.66     37.85 o 
   1   4   0     1007.61      928.94     21.79 o 
   2   4   0       99.54       99.55      8.85 o 
   3   4   0      346.50      305.66     14.37 o 
   4   4   0        0.60       10.52     10.57 o 
   5   4   0      242.50      236.84     22.49 o 
   6   4   0       85.24       92.22     22.77 o 
   7   4   0        1.90       45.04     15.61 o 
   1   5   0      150.26      187.41     14.13 o 
   2   5   0      959.18      871.49     27.84 o 
   3   5   0        3.04        0.65      8.81 o 
   4   5   0      209.27      260.89     22.73 o 
   5   5   0        2.51        8.82     16.33 o 
   6   5   0      128.07      142.16     21.87 o 
   0   6   0        1.54        3.48     13.48 o 
   1   6   0      145.22      146.48     11.33 o 
   2   6   0       21.32       11.87      7.91 o 
   3   6   0      108.67      126.08     45.93 o 
   4   6   0       28.59       39.29     16.42 o 
   5   6   0      133.50      113.48     24.93 o 
   6   6   0       31.82       35.85     22.94 o 
   1   7   0       20.11       53.37     13.83 o 
   2   7   0      164.27      172.06     18.81 o 
   3   7   0       36.82       59.71     19.13 o 
   4   7   0       47.34       60.45     13.91 o 
   5   7   0        0.19       12.22     13.41 o 
   0   8   0       94.87      110.34     26.61 o 
   1   8   0      103.63      101.37     23.98 o 
   2   8   0       31.29       45.09     26.97 o 
   3   8   0       92.60       97.47     19.61 o 
   4   8   0        2.71       17.24     23.43 o 
   1   9   0       18.64       52.42     16.91 o 
   1   0   1       10.27        4.93      1.73 o 
   2   0   1     2241.98     2453.55     45.65 o 
   3   0   1      175.24      212.43      9.08 o 
   4   0   1      632.74      590.07     17.63 o 
   5   0   1       53.70       42.81      6.83 o 
   6   0   1        5.08       19.75      6.84 o 
   7   0   1       95.86       72.28     15.33 o 
   8   0   1        3.44       24.27     14.11 o 
   0   1   1      138.72      129.01      4.05 o 
   1   1   1     2870.07     3318.93     55.56 o 
   2   1   1      536.78      552.54      9.47 o 
   3   1   1     2108.35     2170.96     35.13 o 
   4   1   1       32.82       18.82      3.66 o 
   5   1   1      164.69      147.59      8.10 o 
   6   1   1      193.37      186.22     10.98 o 
   7   1   1       16.36       38.23      9.06 o 
   8   1   1        2.00       37.58     12.46 o 
   0   2   1     7831.54     8385.32    164.60 o 
   1   2   1     2189.41     2249.11     38.36 o 
   2   2   1       12.80       24.55      2.71 o 
   3   2   1      176.39      192.77      7.04 o 
   4   2   1      612.19      553.84     14.52 o 
   5   2   1      273.20      287.44     11.89 o 
   6   2   1      186.27      197.04     11.51 o 
   7   2   1      234.79      228.16     13.42 o 
   0   3   1       35.61       31.47      3.50 o 
   1   3   1      736.21      785.18     14.92 o 
   2   3   1      494.22      497.26     11.79 o 
   3   3   1     1206.56     1176.81     21.00 o 
   4   3   1      148.07      152.25      8.38 o 
   5   3   1      115.25      106.87      8.37 o 
   6   3   1      175.58      180.25     13.04 o 
   7   3   1       25.38       32.52      9.98 o 
   0   4   1     2498.22     2639.10     46.05 o 
   1   4   1     2773.75     2704.12     36.98 o 
   2   4   1       96.91       97.89      8.36 o 
   3   4   1       24.15       42.05      5.52 o 
   4   4   1      295.49      287.37     15.33 o 
   5   4   1      192.97      210.85     15.24 o 
   6   4   1      262.63      256.42     18.70 o 
   7   4   1      307.18      301.79     20.57 o 
   0   5   1     1324.31     1231.35     38.41 o 
   1   5   1      190.37      204.36     11.35 o 
   2   5   1       23.13       48.99      7.28 o 
   3   5   1       14.79       12.18     12.14 o 
   4   5   1       92.64      120.19     11.75 o 
   5   5   1       42.61       50.92     12.01 o 
   6   5   1      115.14      116.68     15.08 o 
   0   6   1      152.37      204.20     14.47 o 
   1   6   1      430.47      445.74     22.53 o 
   2   6   1       28.68       38.98      7.07 o 
   3   6   1       35.53       46.20      9.01 o 
   4   6   1       11.46       12.40     13.52 o 
   5   6   1        5.66       10.11      9.02 o 
   6   6   1       80.32       64.27     20.93 o 
   0   7   1      348.59      359.16     30.41 o 
   1   7   1      116.88      125.48     13.21 o 
   2   7   1       64.57       83.64     10.12 o 
   3   7   1       41.62       61.50      9.58 o 
   4   7   1       26.12       39.68      9.92 o 
   5   7   1      130.99      130.12     15.59 o 
   0   8   1       18.56       34.09     13.44 o 
   1   8   1       56.81       96.92     12.01 o 
   2   8   1        5.54       18.19     17.71 o 
   3   8   1       42.82       42.29     12.14 o 
   4   8   1      101.85       92.50     20.34 o 
   0   9   1       10.32       56.61     15.87 o 
   1   9   1      175.13      142.56     14.91 o 
   1   0   2      993.91     1114.38     25.09 o 
   2   0   2      562.93      504.77     12.76 o 
   3   0   2      460.10      499.48     14.30 o 
   4   0   2      290.93      320.50     12.61 o 
   5   0   2       64.48       83.50      8.66 o 
   6   0   2        5.21       16.35      6.66 o 
   7   0   2      519.90      479.34     32.92 o 
   8   0   2       55.14       78.45     29.13 o 
   0   1   2       54.89       54.66      2.63 o 
   1   1   2     7394.98     8318.73    102.65 o 
   2   1   2     2674.55     3058.34     43.71 o 
   3   1   2     1325.64     1495.43     22.16 o 
   4   1   2      407.39      361.66      9.49 o 
   5   1   2       48.78       42.04      5.28 o 
   6   1   2       87.47      101.45      8.86 o 
   7   1   2      619.32      528.27     23.24 o 
   8   1   2      265.34      217.13     22.23 o 
   0   2   2     4778.59     5292.25     93.41 o 
   1   2   2     3252.61     3422.23     56.60 o 
   2   2   2      434.79      453.47      9.66 o 
   3   2   2      145.07      147.24      5.54 o 
   4   2   2      499.62      490.60     13.56 o 
   5   2   2      171.18      191.09      9.96 o 
   6   2   2       33.68       50.50      7.10 o 
   7   2   2      353.61      366.58     18.21 o 
   0   3   2      108.16      132.44      6.15 o 
   1   3   2     2432.58     2527.87     39.32 o 
   2   3   2      604.08      577.45     13.11 o 
   3   3   2      503.61      497.73     12.40 o 
   4   3   2       96.55       95.51      7.13 o 
   5   3   2      280.32      274.58     12.13 o 
   6   3   2      217.50      215.25     13.86 o 
   7   3   2       88.71      100.50     13.67 o 
   0   4   2       50.71       67.27      8.41 o 
   1   4   2      458.71      422.55     18.12 o 
   2   4   2       21.17       35.25      5.12 o 
   3   4   2      387.04      376.60     13.18 o 
   4   4   2      200.85      194.21     13.06 o 
   5   4   2      194.15      184.63     17.35 o 
   6   4   2       58.54       78.86     12.46 o 
   7   4   2       52.99      106.39     14.05 o 
   0   5   2       93.05       95.47      7.05 o 
   1   5   2     1490.47     1406.29     23.52 o 
   2   5   2      336.91      318.16     16.42 o 
   3   5   2      387.58      378.87     17.09 o 
   4   5   2       92.36       78.18     10.74 o 
   5   5   2      121.25      119.48     11.56 o 
   6   5   2       51.02       72.56     16.30 o 
   0   6   2       59.90       97.11     34.30 o 
   1   6   2      578.02      554.01     14.54 o 
   2   6   2       57.04       75.15      7.74 o 
   3   6   2       98.54      112.89     10.60 o 
   4   6   2       93.77      115.56     11.35 o 
   5   6   2      157.97      152.10     13.56 o 
   6   6   2       75.73       92.23     29.15 o 
   0   7   2      219.30      233.53     23.12 o 
   1   7   2      320.54      327.75     18.81 o 
   2   7   2      125.86      139.34     10.27 o 
   3   7   2      155.69      142.13     13.96 o 
   4   7   2       33.86       37.69      9.71 o 
   5   7   2       76.38       95.80     16.10 o 
   0   8   2       86.08       88.41     17.37 o 
   1   8   2      259.32      258.40     18.13 o 
   2   8   2       41.66       39.82     19.16 o 
   3   8   2       95.02       85.53     13.39 o 
   4   8   2       35.62       43.81     22.96 o 
   0   9   2      405.25      349.42     38.61 o 
   1   9   2      116.65      110.22     14.03 o 
   1   0   3      535.87      557.91     22.21 o 
   2   0   3     1503.90     1623.14     31.71 o 
   3   0   3     1243.89     1267.62     27.59 o 
   4   0   3        6.38        9.16      4.31 o 
   5   0   3      224.06      219.07     12.43 o 
   6   0   3      189.89      198.08     16.16 o 
   7   0   3      133.44      130.17     17.61 o 
   8   0   3        7.68        8.26     14.52 o 
   0   1   3      467.36      451.82      9.58 o 
   1   1   3     4477.95     4957.83     55.53 o 
   2   1   3     1763.07     1864.02     26.31 o 
   3   1   3       60.15       70.58      4.03 o 
   4   1   3      816.10      735.94     14.18 o 
   5   1   3       52.75       60.35      5.91 o 
   6   1   3      155.68      157.08     14.28 o 
   7   1   3      101.49      113.17     12.75 o 
   8   1   3       15.00       50.27     12.55 o 
   0   2   3       16.55       12.92      2.52 o 
   1   2   3     1049.25     1106.43     17.52 o 
   2   2   3      395.98      394.09      7.89 o 
   3   2   3      794.91      791.27     18.92 o 
   4   2   3       43.38       53.16      5.51 o 
   5   2   3      222.55      190.64     10.79 o 
   6   2   3      248.87      243.17     12.58 o 
   7   2   3       67.84       89.05     11.12 o 
   8   2   3       79.45       82.31     21.48 o 
   0   3   3       40.13       30.70      3.73 o 
   1   3   3     2098.14     2167.46     27.41 o 
   2   3   3      472.55      498.46     11.94 o 
   3   3   3       36.85       32.27      3.67 o 
   4   3   3      690.88      659.92     16.76 o 
   5   3   3       62.72       78.61      8.54 o 
   6   3   3       67.64       79.68     10.07 o 
   7   3   3      244.56      249.22     18.90 o 
   0   4   3     2781.82     2692.76     47.83 o 
   1   4   3      573.33      607.37     13.23 o 
   2   4   3       79.72       98.05      9.01 o 
   3   4   3      322.98      320.47     16.43 o 
   4   4   3        6.34        6.65      9.46 o 
   5   4   3        3.64       22.23      5.79 o 
   6   4   3      135.97      135.34     14.56 o 
   7   4   3       31.78       64.84     12.27 o 
   0   5   3      108.29      113.36      9.35 o 
   1   5   3      657.63      645.16     22.82 o 
   2   5   3      867.09      837.13     21.79 o 
   3   5   3      101.60      103.11     11.02 o 
   4   5   3       32.99       50.04      7.91 o 
   5   5   3      176.34      173.69     14.57 o 
   6   5   3        2.51       27.40     11.29 o 
   0   6   3     1357.70     1288.85     54.66 o 
   1   6   3        4.13       13.82      4.87 o 
   2   6   3      306.72      342.20     15.67 o 
   3   6   3       20.00       24.01      7.09 o 
   4   6   3      110.07      138.96     11.84 o 
   5   6   3       48.32       42.88      9.71 o 
   6   6   3       51.08       33.37     22.74 o 
   0   7   3        7.43       25.94     12.45 o 
   1   7   3      307.61      342.66     18.18 o 
   2   7   3      107.42      113.87     12.83 o 
   3   7   3       80.32       63.82     11.78 o 
   4   7   3      110.85      122.14     12.48 o 
   5   7   3      121.59      108.39     13.30 o 
   0   8   3      219.20      198.22     23.00 o 
   1   8   3      148.81      170.47     15.48 o 
   2   8   3      288.72      265.23     43.83 o 
   3   8   3       53.56       49.46     12.42 o 
   4   8   3       60.20       75.03     15.99 o 
   0   9   3        2.10       30.95     19.25 o 
   1   9   3      102.94      101.14     13.37 o 
   0   0   4      237.38      246.58     11.80 o 
   1   0   4     6498.67     7127.22     99.71 o 
   2   0   4      589.06      543.39     13.46 o 
   3   0   4      107.08      132.26     10.50 o 
   4   0   4      196.66      223.69     10.81 o 
   5   0   4      389.96      413.76     16.89 o 
   6   0   4        5.15       12.31      7.62 o 
   7   0   4      547.02      540.83     32.11 o 
   8   0   4        7.37       16.84     14.52 o 
   0   1   4     7690.89     7674.09    152.29 o 
   1   1   4     3179.16     3390.25     38.69 o 
   2   1   4      732.30      746.70     12.18 o 
   3   1   4      409.29      423.97      9.29 o 
   4   1   4       73.83       94.48      5.92 o 
   5   1   4       39.63       51.19      5.76 o 
   6   1   4      423.48      462.03     16.09 o 
   7   1   4       96.12       96.95     10.40 o 
   8   1   4      269.49      220.24     26.48 o 
   0   2   4     3438.85     3441.10     62.01 o 
   1   2   4     1747.56     1766.45     24.12 o 
   2   2   4      390.26      416.17      7.99 o 
   3   2   4       85.56       94.70      4.24 o 
   4   2   4      284.98      264.12      9.30 o 
   5   2   4      256.59      258.23     11.47 o 
   6   2   4      116.84      128.59      9.73 o 
   7   2   4      397.39      384.22     18.93 o 
   8   2   4       47.66       91.77     27.94 o 
   0   3   4     1098.11     1057.39     25.75 o 
   1   3   4     1510.56     1579.76     22.70 o 
   2   3   4     1814.35     1809.72     31.66 o 
   3   3   4      333.03      301.56      8.41 o 
   4   3   4        0.50        3.09      3.56 o 
   5   3   4      236.08      265.22     13.69 o 
   6   3   4      236.00      279.30     15.53 o 
   7   3   4       27.03       47.07     13.07 o 
   0   4   4      502.15      474.05     14.34 o 
   1   4   4      679.33      665.48     12.14 o 
   2   4   4     2672.45     2555.94     40.41 o 
   3   4   4       84.23      115.31      9.27 o 
   4   4   4      474.57      440.86     16.02 o 
   5   4   4      434.04      399.79     14.98 o 
   6   4   4       90.10      114.87     13.82 o 
   7   4   4       53.56       63.56     12.31 o 
   0   5   4        9.57       25.36      6.42 o 
   1   5   4      509.19      528.25     20.33 o 
   2   5   4      115.37      127.09      9.45 o 
   3   5   4      151.71      169.60      9.78 o 
   4   5   4       71.58       68.04      8.66 o 
   5   5   4      151.81      155.70     12.66 o 
   6   5   4       14.01       37.24     11.74 o 
   0   6   4       40.55       61.88     12.62 o 
   1   6   4       40.03       51.25      7.83 o 
   2   6   4     1223.55     1144.12     23.50 o 
   3   6   4       56.24       80.27      9.25 o 
   4   6   4      180.00      177.21     13.23 o 
   5   6   4       28.88       33.88      9.29 o 
   6   6   4       34.06       12.42     22.06 o 
   0   7   4       16.23       29.35     18.70 o 
   1   7   4      128.12      155.34     15.64 o 
   2   7   4      149.38      137.10     11.34 o 
   3   7   4       11.91       17.05     10.92 o 
   4   7   4       26.47       50.21     13.26 o 
   5   7   4       49.33       79.31     12.58 o 
   0   8   4      161.08      152.57     32.36 o 
   1   8   4      123.93      144.13     14.06 o 
   2   8   4      484.64      502.81     53.40 o 
   3   8   4       50.85       46.61     14.70 o 
   4   8   4       61.85       67.67     16.35 o 
   0   9   4       31.86       48.69     34.88 o 
   1   9   4       63.54       81.26     12.93 o 
   1   0   5     2244.79     2201.16     39.47 o 
   2   0   5       64.42       69.37      5.22 o 
   3   0   5     5249.59     5319.06     96.28 o 
   4   0   5       40.36       36.63      5.78 o 
   5   0   5       39.49       41.34      7.02 o 
   6   0   5      302.04      331.15     20.16 o 
   7   0   5       69.85       80.19     16.50 o 
   8   0   5       10.41       47.34     20.64 o 
   0   1   5      466.67      436.30     11.47 o 
   1   1   5      888.97      908.27     11.96 o 
   2   1   5      389.60      391.35      7.47 o 
   3   1   5      597.04      538.59      9.31 o 
   4   1   5      555.64      517.23     11.48 o 
   5   1   5      234.92      241.08     10.97 o 
   6   1   5       18.83       26.01      6.16 o 
   7   1   5        7.00       28.77     11.38 o 
   8   1   5       25.38       59.74     17.13 o 
   0   2   5      729.73      727.82     15.65 o 
   1   2   5      781.80      829.94     12.98 o 
   2   2   5      574.15      600.39      9.53 o 
   3   2   5     1734.89     1634.52     25.72 o 
   4   2   5       33.92       28.10      4.68 o 
   5   2   5       83.33       96.55      7.88 o 
   6   2   5      199.57      212.60     13.30 o 
   7   2   5      142.42      169.56     13.83 o 
   8   2   5       14.63        9.55     20.38 o 
   0   3   5     1178.32     1164.92     24.41 o 
   1   3   5      602.63      552.87     10.18 o 
   2   3   5     1102.71     1068.30     18.68 o 
   3   3   5       30.72       40.72      4.57 o 
   4   3   5      406.41      368.16     12.74 o 
   5   3   5       41.94       66.20      8.16 o 
   6   3   5       59.26       76.06      9.69 o 
   7   3   5      229.30      235.26     15.92 o 
   0   4   5        0.22       -1.17      2.49 o 
   1   4   5      773.50      728.46     13.16 o 
   2   4   5      954.75      872.66     19.23 o 
   3   4   5      377.28      373.55     12.23 o 
   4   4   5       96.72      111.87      9.43 o 
   5   4   5        9.71       15.42      6.52 o 
   6   4   5      238.09      235.72     18.50 o 
   7   4   5      175.80      173.43     19.94 o 
   0   5   5      275.15      287.48     15.88 o 
   1   5   5      866.39      793.61     21.62 o 
   2   5   5      202.61      211.25     11.60 o 
   3   5   5      253.45      292.12     14.00 o 
   4   5   5        8.23       21.01      6.99 o 
   5   5   5       40.78       44.75      9.21 o 
   6   5   5       83.07      105.05     19.24 o 
   0   6   5      118.69      150.35     22.39 o 
   1   6   5      131.98      142.42      8.96 o 
   2   6   5      780.41      705.40     18.78 o 
   3   6   5       43.92       48.12      7.86 o 
   4   6   5       54.56       63.12      9.59 o 
   5   6   5       57.40       58.56      9.94 o 
   6   6   5      109.92      135.71     31.39 o 
   0   7   5      157.10      185.09     30.24 o 
   1   7   5      202.72      240.99     16.54 o 
   2   7   5       29.77       36.58      7.84 o 
   3   7   5      125.70      120.14     12.72 o 
   4   7   5       24.12       22.27     10.23 o 
   5   7   5      103.86      112.37     13.12 o 
   0   8   5        8.96       15.28     13.33 o 
   1   8   5       33.76       57.20     12.88 o 
   2   8   5      641.94      558.14     33.07 o 
   3   8   5      135.45      129.77     16.00 o 
   4   8   5      123.84      127.15     26.06 o 
   0   9   5      114.45      116.88     31.34 o 
   1   9   5        6.87       28.06     12.36 o 
   0   0   6     1686.21     1733.20     61.93 o 
   1   0   6     1754.14     1742.67     31.64 o 
   2   0   6       12.44       11.37      2.92 o 
   3   0   6      160.56      167.24      8.87 o 
   4   0   6      270.22      255.78     15.09 o 
   5   0   6        1.11        0.98      5.10 o 
   6   0   6      201.18      264.80     19.45 o 
   7   0   6        2.20        7.37     11.08 o 
   8   0   6       64.02       45.89     23.47 o 
   0   1   6     4536.89     4552.20     80.55 o 
   1   1   6      559.88      538.35      8.05 o 
   2   1   6     1157.10     1199.27     17.13 o 
   3   1   6      151.85      165.45      5.14 o 
   4   1   6      195.65      216.47      7.12 o 
   5   1   6       51.55       65.87      8.02 o 
   6   1   6       52.72       74.25      7.91 o 
   7   1   6      195.15      180.89     13.63 o 
   8   1   6        6.41       28.65     21.26 o 
   0   2   6      135.58      139.54      5.91 o 
   1   2   6     1034.36     1003.22     15.27 o 
   2   2   6       53.50       50.13      2.90 o 
   3   2   6      916.57      876.53     14.24 o 
   4   2   6      545.82      525.13     16.14 o 
   5   2   6      152.55      171.18      9.94 o 
   6   2   6       90.45      108.34     10.69 o 
   7   2   6       26.38       40.27      8.91 o 
   0   3   6     1039.28      953.43     18.29 o 
   1   3   6      329.19      349.65      7.77 o 
   2   3   6      732.51      673.93     13.53 o 
   3   3   6      136.53      140.49      6.10 o 
   4   3   6      673.51      612.55     24.16 o 
   5   3   6      272.33      262.20     13.92 o 
   6   3   6       93.76      101.80     10.91 o 
   7   3   6      122.77      130.00     13.01 o 
   0   4   6       47.20       61.91      6.14 o 
   1   4   6      200.76      187.65      6.28 o 
   2   4   6       32.14       30.23      5.80 o 
   3   4   6      626.18      556.22     16.82 o 
   4   4   6      174.18      172.18     13.36 o 
   5   4   6      144.17      148.05     11.82 o 
   6   4   6       13.29       30.01      8.69 o 
   7   4   6       30.10       43.64     12.59 o 
   0   5   6        8.60        5.98      5.50 o 
   1   5   6      224.33      212.42     13.46 o 
   2   5   6      191.34      190.66     11.87 o 
   3   5   6      930.86      902.23     21.66 o 
   4   5   6      439.46      444.31     24.62 o 
   5   5   6      129.98      134.25     12.11 o 
   6   5   6       50.94       58.32     12.45 o 
   0   6   6       26.55       60.10     36.05 o 
   1   6   6       28.31       49.23      8.05 o 
   2   6   6      439.59      443.92     15.02 o 
   3   6   6      237.55      270.95     15.74 o 
   4   6   6       90.19       96.33     10.56 o 
   5   6   6       85.39       87.31     12.94 o 
   6   6   6      291.75      220.67     36.96 o 
   0   7   6       27.96       64.24     13.68 o 
   1   7   6      455.78      447.89     20.43 o 
   2   7   6       88.10       84.67      9.35 o 
   3   7   6      755.01      694.72     25.94 o 
   4   7   6      193.34      170.62     15.59 o 
   5   7   6        8.67       39.26     12.79 o 
   0   8   6        0.80       -0.36     30.61 o 
   1   8   6       46.37       62.05     26.95 o 
   2   8   6      433.82      353.72     30.60 o 
   3   8   6       27.50       32.95     11.07 o 
   4   8   6       71.91       66.86     26.28 o 
   0   9   6        8.94       53.63     17.06 o 
   1   9   6      242.00      167.41     40.29 o 
   1   0   7      683.21      718.86     15.56 o 
   2   0   7     1934.54     1938.86     30.34 o 
   3   0   7        0.96       -3.33      3.33 o 
   4   0   7      935.74      926.13     23.95 o 
   5   0   7        7.22       11.33      6.99 o 
   6   0   7       12.77       24.18     12.38 o 
   7   0   7        6.98       17.28     12.46 o 
   8   0   7        5.62       27.85     19.27 o 
   0   1   7      410.96      409.54     12.51 o 
   1   1   7     2194.93     2323.95     27.29 o 
   2   1   7      746.94      781.29     12.23 o 
   3   1   7      905.40      937.75     13.95 o 
   4   1   7      126.72      112.38      5.48 o 
   5   1   7      532.78      478.39     12.21 o 
   6   1   7       49.61       61.38      9.49 o 
   7   1   7       69.26       55.35     10.34 o 
   0   2   7     1227.19     1296.36     30.56 o 
   1   2   7      501.72      487.86     10.54 o 
   2   2   7      142.58      148.16      4.49 o 
   3   2   7      340.88      333.52      8.55 o 
   4   2   7      299.15      300.00     10.05 o 
   5   2   7      119.15      126.24      9.06 o 
   6   2   7       93.99       94.07     10.16 o 
   7   2   7       44.11       27.69      8.97 o 
   0   3   7      811.80      762.29     17.62 o 
   1   3   7      149.32      171.73      5.57 o 
   2   3   7      746.72      668.07     12.23 o 
   3   3   7      961.35      903.59     19.80 o 
   4   3   7       89.53      100.99      7.85 o 
   5   3   7      167.66      158.21     11.32 o 
   6   3   7      275.28      281.44     16.03 o 
   7   3   7        9.09       19.85      9.57 o 
   0   4   7      425.11      396.97     10.45 o 
   1   4   7      500.21      463.24      9.86 o 
   2   4   7      168.50      183.14      8.78 o 
   3   4   7      343.42      345.15     12.01 o 
   4   4   7       12.54       26.71      6.11 o 
   5   4   7      173.36      193.94     15.79 o 
   6   4   7       37.56       40.88     12.76 o 
   7   4   7      137.27      173.64     18.99 o 
   0   5   7      508.01      447.82     13.65 o 
   1   5   7       46.39       67.25      5.98 o 
   2   5   7      573.42      549.70     15.24 o 
   3   5   7      136.34      160.39      9.77 o 
   4   5   7       47.54       55.72      8.21 o 
   5   5   7      239.98      214.09     14.77 o 
   6   5   7      150.85      156.60     16.20 o 
   0   6   7      318.22      360.04     24.80 o 
   1   6   7      243.05      224.76     11.88 o 
   2   6   7      339.84      323.19     13.45 o 
   3   6   7      286.37      274.19     14.73 o 
   4   6   7       64.81       68.81      9.93 o 
   5   6   7       53.39       58.69     10.24 o 
   6   6   7       36.10       54.28     25.82 o 
   0   7   7       58.76       96.99     15.79 o 
   1   7   7      105.98      142.32     22.41 o 
   2   7   7      103.24      128.40     10.89 o 
   3   7   7      526.46      508.53     23.20 o 
   4   7   7       50.83       49.30     11.12 o 
   5   7   7      199.37      169.73     25.09 o 
   0   8   7      104.82       65.47     23.87 o 
   1   8   7      130.18      135.63     16.69 o 
   2   8   7       32.18       68.89     13.06 o 
   3   8   7       39.56       51.11     12.18 o 
   4   8   7       15.34       19.57     14.29 o 
   0   9   7       33.16       35.36     15.75 o 
   1   9   7       87.90       84.92     25.24 o 
   0   0   8      404.67      349.44     18.83 o 
   1   0   8       42.31       46.31      4.03 o 
   2   0   8      676.46      708.55     18.68 o 
   3   0   8       54.92       45.72      5.06 o 
   4   0   8      564.85      564.14     15.33 o 
   5   0   8      141.58      131.73      9.07 o 
   6   0   8      701.49      678.88     22.36 o 
   7   0   8      135.03      134.93     21.70 o 
   0   1   8     1821.00     1802.38     39.93 o 
   1   1   8      174.09      183.55      4.47 o 
   2   1   8       60.79       69.80      3.45 o 
   3   1   8       10.12       11.31      2.73 o 
   4   1   8      142.39      155.05      6.35 o 
   5   1   8      197.83      219.92      9.18 o 
   6   1   8      305.63      296.37     13.78 o 
   7   1   8      537.89      536.17     28.21 o 
   0   2   8      185.61      176.38      8.76 o 
   1   2   8      553.22      561.21      9.60 o 
   2   2   8      763.37      745.57     12.11 o 
   3   2   8     1600.89     1511.89     21.91 o 
   4   2   8      193.90      223.65      9.07 o 
   5   2   8      133.54      152.28     11.04 o 
   6   2   8      503.17      484.74     19.26 o 
   7   2   8      177.96      191.21     15.02 o 
   0   3   8     1359.51     1373.59     28.06 o 
   1   3   8       28.61       29.91      3.27 o 
   2   3   8        2.68        6.28      2.48 o 
   3   3   8      478.16      484.74     13.48 o 
   4   3   8      269.35      274.05     15.46 o 
   5   3   8      170.31      172.50     12.14 o 
   6   3   8      300.36      293.77     16.29 o 
   7   3   8       97.62      135.40     13.43 o 
   0   4   8      512.47      505.44     14.17 o 
   1   4   8       76.22       63.47      4.31 o 
   2   4   8       12.75       19.79      4.21 o 
   3   4   8     1656.78     1486.24     32.25 o 
   4   4   8      208.03      201.75     12.25 o 
   5   4   8      181.39      212.13     15.83 o 
   6   4   8      457.88      438.07     19.98 o 
   7   4   8      154.23      199.65     24.88 o 
   0   5   8      626.88      602.38     27.23 o 
   1   5   8      229.96      215.46     10.93 o 
   2   5   8      110.12       99.30      8.47 o 
   3   5   8     1034.89      973.36     22.99 o 
   4   5   8      464.90      448.77     17.91 o 
   5   5   8       37.96       54.46     10.98 o 
   6   5   8       53.91       86.52     13.99 o 
   0   6   8       12.04       42.00     10.96 o 
   1   6   8        0.12        7.52      5.33 o 
   2   6   8       89.83      119.45     10.02 o 
   3   6   8      283.79      264.77     16.83 o 
   4   6   8      105.26       99.72     10.81 o 
   5   6   8       99.29      113.03     12.23 o 
   6   6   8      212.70      223.90     37.27 o 
   0   7   8       22.15       38.70     11.99 o 
   1   7   8       84.59       93.82     11.57 o 
   2   7   8      111.83      107.97     10.46 o 
   3   7   8      824.13      727.94     31.64 o 
   4   7   8      109.37      126.72     14.13 o 
   5   7   8       76.14      101.45     27.72 o 
   0   8   8      259.18      241.27     37.44 o 
   1   8   8       29.34       38.73     16.62 o 
   2   8   8      109.38      122.14     34.94 o 
   3   8   8       88.54      102.96     17.50 o 
   4   8   8      106.66       68.42     31.45 o 
   0   9   8        0.23       11.48     20.18 o 
   1   9   8       52.47      108.97     28.82 o 
   1   0   9      824.48      972.79     20.86 o 
   2   0   9     1528.24     1616.81     29.53 o 
   3   0   9     2263.73     2166.38     38.46 o 
   4   0   9     2254.56     2186.02     40.53 o 
   5   0   9      103.15      109.47      8.73 o 
   6   0   9       28.77       29.50      8.53 o 
   7   0   9       16.10       -8.60     11.60 o 
   0   1   9      694.82      685.23     24.46 o 
   1   1   9      747.69      688.76     10.79 o 
   2   1   9      360.66      389.15      7.55 o 
   3   1   9      607.39      591.11     11.80 o 
   4   1   9      892.08      803.59     22.23 o 
   5   1   9       88.85       95.65      6.76 o 
   6   1   9      120.28      132.24     10.88 o 
   7   1   9       69.47       87.56     13.46 o 
   0   2   9      339.14      319.67     11.94 o 
   1   2   9      115.31      143.57      4.83 o 
   2   2   9      396.31      384.85     10.06 o 
   3   2   9      898.97      862.75     14.52 o 
   4   2   9     1511.73     1454.78     26.39 o 
   5   2   9       46.60       60.44      8.04 o 
   6   2   9       48.57       70.00      9.30 o 
   7   2   9       21.04       24.64     10.43 o 
   0   3   9      595.01      596.62     18.58 o 
   1   3   9      923.63      886.32     14.06 o 
   2   3   9      660.78      610.52     11.94 o 
   3   3   9      356.20      335.55     11.31 o 
   4   3   9      451.01      458.97     22.91 o 
   5   3   9       62.15       72.96      8.81 o 
   6   3   9      347.61      342.32     17.57 o 
   7   3   9       86.44      103.19     15.97 o 
   0   4   9      150.02      172.62     11.13 o 
   1   4   9      154.65      142.08      6.22 o 
   2   4   9      409.41      368.15     11.69 o 
   3   4   9      198.35      219.92     11.71 o 
   4   4   9      315.82      343.02     17.81 o 
   5   4   9       37.61       48.47      9.70 o 
   6   4   9      247.37      244.59     16.01 o 
   7   4   9      114.12       92.96     28.91 o 
   0   5   9      368.32      337.28     11.08 o 
   1   5   9       71.87       79.69      8.72 o 
   2   5   9      271.61      271.93     11.28 o 
   3   5   9      213.01      227.79     11.38 o 
   4   5   9      145.59      166.49     16.31 o 
   5   5   9      180.08      174.31     15.66 o 
   6   5   9      414.60      370.33     26.61 o 
   0   6   9      470.11      481.03     48.32 o 
   1   6   9      154.56      161.09     12.57 o 
   2   6   9       56.60       52.90      7.75 o 
   3   6   9      213.43      183.25     12.54 o 
   4   6   9       46.30       68.12     14.44 o 
   5   6   9       59.07       70.20     10.78 o 
   6   6   9      202.31      181.90     32.45 o 
   0   7   9       47.69       50.43     13.51 o 
   1   7   9       12.10       16.96     10.22 o 
   2   7   9       98.45      121.15     10.51 o 
   3   7   9      187.28      175.02     24.19 o 
   4   7   9       12.53       30.26     11.00 o 
   5   7   9      109.70       83.55     25.46 o 
   0   8   9      100.85      115.02     26.74 o 
   1   8   9      103.52      106.72     13.67 o 
   2   8   9       37.43       46.21     12.31 o 
   3   8   9       50.80       53.79     12.48 o 
   0   9   9        1.05        3.32     23.25 o 
   1   9   9       11.08       36.20     24.75 o 
   0   0  10     2345.82     2339.66     84.96 o 
   1   0  10       25.25       15.09      3.27 o 
   2   0  10     1258.82     1418.43     27.60 o 
   3   0  10     1026.47      995.01     21.12 o 
   4   0  10       46.47       58.78      6.32 o 
   5   0  10       75.01       69.36      7.23 o 
   6   0  10       29.18       32.02      7.39 o 
   7   0  10       49.43       76.57     16.17 o 
   0   1  10     2087.40     1964.31     43.95 o 
   1   1  10      877.85      945.33     14.02 o 
   2   1  10     1467.91     1463.82     20.45 o 
   3   1  10       38.65       44.58      3.54 o 
   4   1  10      210.89      212.49      7.54 o 
   5   1  10     1685.65     1561.20     26.47 o 
   6   1  10      458.22      483.32     16.77 o 
   7   1  10       43.58       53.73     12.75 o 
   0   2  10        4.87        6.26      4.68 o 
   1   2  10      482.60      464.96      8.90 o 
   2   2  10      810.26      832.57     13.70 o 
   3   2  10      443.38      417.65      9.70 o 
   4   2  10      755.47      738.56     16.57 o 
   5   2  10       88.29      120.50     10.38 o 
   6   2  10       32.01       24.41      8.23 o 
   7   2  10       47.99       58.24      9.92 o 
   0   3  10      246.33      220.28     11.14 o 
   1   3  10      504.88      516.48      9.84 o 
   2   3  10       77.19       76.12      4.97 o 
   3   3  10      123.78      128.27      7.98 o 
   4   3  10      563.71      531.51     15.85 o 
   5   3  10      832.27      797.08     23.35 o 
   6   3  10       61.09       73.28     10.07 o 
   7   3  10      117.49      105.86     13.82 o 
   0   4  10       23.96       17.76      4.11 o 
   1   4  10      346.21      350.54      8.25 o 
   2   4  10      358.45      330.74     11.20 o 
   3   4  10        4.29        6.44      4.41 o 
   4   4  10     1690.06     1536.91     35.01 o 
   5   4  10       44.34       63.82     10.16 o 
   6   4  10       24.10       36.77     11.12 o 
   7   4  10        4.56       49.60     17.73 o 
   0   5  10       52.94       60.71      5.91 o 
   1   5  10        3.44        8.77      7.08 o 
   2   5  10      197.22      177.22     11.04 o 
   3   5  10       45.93       47.89      6.50 o 
   4   5  10      331.60      325.66     20.25 o 
   5   5  10      221.64      226.76     17.36 o 
   6   5  10      111.51      111.86     15.97 o 
   0   6  10        0.18        9.29     10.63 o 
   1   6  10       10.84       10.63      5.02 o 
   2   6  10      179.28      179.32     11.98 o 
   3   6  10        7.08       10.87      8.51 o 
   4   6  10     1186.54     1045.84     38.82 o 
   5   6  10       62.35       79.88     11.20 o 
   6   6  10      131.04      123.86     28.25 o 
   0   7  10      271.16      276.36     24.09 o 
   1   7  10        4.48       17.89      8.63 o 
   2   7  10       74.53       77.42     10.47 o 
   3   7  10       32.70       30.22      9.92 o 
   4   7  10      106.62       89.22     13.53 o 
   5   7  10       77.15       91.55     24.40 o 
   0   8  10        0.49       23.25     20.07 o 
   1   8  10      139.28      146.07     17.33 o 
   2   8  10       12.45       23.32     11.88 o 
   3   8  10        3.55       13.70     13.12 o 
   1   9  10       28.50       19.76     23.34 o 
   1   0  11      455.57      486.22     13.13 o 
   2   0  11        1.43        1.17      3.18 o 
   3   0  11      916.46      912.85     24.88 o 
   4   0  11      482.08      470.12     14.33 o 
   5   0  11      502.67      474.82     18.66 o 
   6   0  11        1.23       14.70      6.83 o 
   7   0  11        1.26       -5.12     11.83 o 
   0   1  11        3.85        2.56      4.04 o 
   1   1  11      818.01      830.06     13.52 o 
   2   1  11      150.65      196.54      5.59 o 
   3   1  11      299.30      315.25      7.84 o 
   4   1  11      351.84      348.99      9.43 o 
   5   1  11      257.14      308.01     12.67 o 
   6   1  11       40.75       48.56      7.24 o 
   7   1  11        6.10       -6.66      9.91 o 
   0   2  11      261.02      259.37     11.64 o 
   1   2  11      293.65      307.15      7.70 o 
   2   2  11      404.79      404.07      8.80 o 
   3   2  11      805.54      756.97     12.84 o 
   4   2  11      435.25      433.35     13.42 o 
   5   2  11      279.83      263.33     16.07 o 
   6   2  11       53.67       74.62      8.45 o 
   7   2  11        8.64       12.78      7.78 o 
   0   3  11      579.19      575.34     18.70 o 
   1   3  11     1330.56     1307.46     19.25 o 
   2   3  11      243.59      283.32      7.89 o 
   3   3  11      137.39      164.29      8.80 o 
   4   3  11      263.67      247.96     11.71 o 
   5   3  11     1011.90      930.12     26.25 o 
   6   3  11      346.24      343.37     17.94 o 
   7   3  11      104.09      118.47     22.79 o 
   0   4  11      120.65      109.87      9.39 o 
   1   4  11      264.75      265.81      7.37 o 
   2   4  11       58.90       59.09      6.50 o 
   3   4  11      280.36      276.83     11.88 o 
   4   4  11       51.96       59.88      7.96 o 
   5   4  11       69.09       69.70     10.99 o 
   6   4  11       23.84       29.68     11.29 o 
   0   5  11        0.92       10.96      5.61 o 
   1   5  11      555.48      526.73     20.55 o 
   2   5  11      180.52      176.28     12.74 o 
   3   5  11      276.21      287.77     12.98 o 
   4   5  11      251.17      268.39     15.28 o 
   5   5  11      464.23      422.78     22.48 o 
   6   5  11      150.03      133.72     15.57 o 
   0   6  11       90.82       88.94     15.44 o 
   1   6  11      152.25      152.93      9.39 o 
   2   6  11      161.20      169.77     19.48 o 
   3   6  11       26.65       39.80      8.08 o 
   4   6  11       21.72       49.19     10.10 o 
   5   6  11      163.45      134.09     17.39 o 
   0   7  11        9.53       24.77     12.14 o 
   1   7  11       68.03       92.83     11.41 o 
   2   7  11      254.39      227.68     12.95 o 
   3   7  11       62.59       92.98     14.95 o 
   4   7  11      145.14      111.53     14.21 o 
   5   7  11       62.05       60.52     23.74 o 
   0   8  11       22.75       37.75     24.00 o 
   1   8  11       49.76       51.71     15.65 o 
   2   8  11        6.62        6.39     11.17 o 
   3   8  11      200.25      174.87     14.99 o 
   0   0  12      352.02      414.78     24.22 o 
   1   0  12     1835.82     1880.01     42.46 o 
   2   0  12     1271.63     1472.85     31.44 o 
   3   0  12      111.45      143.04      8.92 o 
   4   0  12      981.45      899.22     21.70 o 
   5   0  12      298.38      328.12     13.53 o 
   6   0  12        1.47       14.37      8.76 o 
   7   0  12      125.33      115.07     28.38 o 
   0   1  12      305.50      295.04     12.23 o 
   1   1  12     3228.47     3420.61     45.00 o 
   2   1  12      233.68      241.73      6.65 o 
   3   1  12       72.76       94.84      4.95 o 
   4   1  12       95.82      107.34      6.04 o 
   5   1  12     4852.49     4491.06     62.20 o 
   6   1  12       97.44      112.58     14.19 o 
   7   1  12       29.72       37.18     12.20 o 
   0   2  12      517.34      480.61     16.56 o 
   1   2  12     1163.46     1124.40     18.13 o 
   2   2  12      709.60      754.84     13.12 o 
   3   2  12       81.08       81.80      5.37 o 
   4   2  12      214.04      222.55      9.63 o 
   5   2  12       75.48       98.50      8.61 o 
   6   2  12       16.35       25.39      6.93 o 
   7   2  12      143.81      149.51     12.46 o 
   0   3  12      326.05      290.76     13.24 o 
   1   3  12      558.00      523.60     10.92 o 
   2   3  12      146.91      158.43      6.26 o 
   3   3  12      206.34      193.26      8.88 o 
   4   3  12      280.05      282.98     15.57 o 
   5   3  12      741.75      706.27     25.21 o 
   6   3  12      163.12      188.28     23.74 o 
   7   3  12      105.45      113.50     11.33 o 
   0   4  12      204.80      211.62     12.31 o 
   1   4  12        7.17        6.75      3.13 o 
   2   4  12      262.02      258.99      9.78 o 
   3   4  12      159.64      163.49     10.68 o 
   4   4  12      372.90      340.95     15.64 o 
   5   4  12      205.44      210.34     23.07 o 
   6   4  12       52.34       78.27     17.81 o 
   0   5  12       17.42       17.77      6.09 o 
   1   5  12       54.59       51.76      6.22 o 
   2   5  12        0.44        4.27      5.55 o 
   3   5  12      431.03      416.72     16.25 o 
   4   5  12      245.88      244.58     14.59 o 
   5   5  12      145.34      141.77     14.55 o 
   6   5  12        9.89       14.76     13.12 o 
   0   6  12       37.31       42.66     12.80 o 
   1   6  12       78.54       66.03      7.92 o 
   2   6  12       94.79       95.86      8.63 o 
   3   6  12      279.42      289.15     21.33 o 
   4   6  12      217.60      214.62     16.70 o 
   5   6  12       70.79       86.62     15.82 o 
   0   7  12       69.52       56.50     14.58 o 
   1   7  12      130.57      148.09     14.33 o 
   2   7  12       31.66       44.98      7.56 o 
   3   7  12      128.16      132.72     12.54 o 
   4   7  12       68.64       74.49     14.61 o 
   0   8  12        3.38        2.48     14.07 o 
   1   8  12       94.57      120.07     21.83 o 
   2   8  12       45.88       35.02     12.83 o 
   3   8  12        6.82        2.73     16.30 o 
   1   0  13      531.46      563.40     21.19 o 
   2   0  13      184.30      198.00     10.24 o 
   3   0  13      126.24      135.01     14.25 o 
   4   0  13     3516.71     3268.42     65.87 o 
   5   0  13       59.86       79.64      9.66 o 
   6   0  13      141.15      158.55     12.77 o 
   7   0  13        6.66       47.48     23.74 o 
   0   1  13      291.49      295.85     12.52 o 
   1   1  13      263.20      250.57      7.21 o 
   2   1  13     1444.62     1482.57     21.44 o 
   3   1  13      564.95      523.68     11.47 o 
   4   1  13      704.24      675.66     13.66 o 
   5   1  13      304.08      316.00     12.40 o 
   6   1  13       11.40       19.94      7.85 o 
   7   1  13       77.61      105.96     15.77 o 
   0   2  13     1231.38     1225.47     31.98 o 
   1   2  13      686.19      672.84     12.72 o 
   2   2  13      999.41      998.60     17.10 o 
   3   2  13       18.63       20.43      3.44 o 
   4   2  13     1859.66     1713.87     30.00 o 
   5   2  13      182.94      214.40     12.01 o 
   6   2  13      297.88      303.02     15.04 o 
   7   2  13       75.31       94.43     10.32 o 
   0   3  13     1353.66     1294.76     34.04 o 
   1   3  13       80.68       95.26      5.22 o 
   2   3  13      853.80      783.55     14.09 o 
   3   3  13      261.66      248.61      9.75 o 
   4   3  13      464.73      445.07     14.45 o 
   5   3  13      426.16      442.40     16.92 o 
   6   3  13      215.79      220.55     13.56 o 
   7   3  13      109.89      133.83     12.02 o 
   0   4  13     1276.56     1152.69     32.08 o 
   1   4  13      464.68      455.70     11.44 o 
   2   4  13      214.52      235.61      9.72 o 
   3   4  13      185.85      194.92     11.30 o 
   4   4  13      218.48      213.03     12.08 o 
   5   4  13      121.47      147.67     18.93 o 
   6   4  13      249.05      213.11     18.01 o 
   0   5  13      149.51      152.88     11.99 o 
   1   5  13       73.99       78.87      6.89 o 
   2   5  13      329.27      317.93     13.08 o 
   3   5  13      166.49      171.12     10.86 o 
   4   5  13       80.97       88.96     11.31 o 
   5   5  13       34.79       47.67     16.35 o 
   6   5  13      284.09      275.88     18.27 o 
   0   6  13      148.05      137.76     44.74 o 
   1   6  13      256.76      250.55     11.73 o 
   2   6  13       40.10       50.79      6.99 o 
   3   6  13       39.34       31.67      7.26 o 
   4   6  13       33.76       41.75      9.43 o 
   5   6  13      117.24      110.48     33.64 o 
   0   7  13       44.29       66.72     21.88 o 
   1   7  13      119.47      167.54     15.21 o 
   2   7  13       65.69       68.52      8.57 o 
   3   7  13        4.35        2.82      8.27 o 
   4   7  13        0.39       11.77      9.26 o 
   0   8  13       17.75       24.79     25.33 o 
   1   8  13       52.50       53.25     13.96 o 
   2   8  13       29.19       39.23     13.54 o 
   3   8  13        6.65       23.00     23.76 o 
   0   0  14      783.78      775.10     37.40 o 
   1   0  14      458.84      470.54     19.39 o 
   2   0  14     2022.57     2061.10     42.14 o 
   3   0  14      268.49      273.40     12.12 o 
   4   0  14      575.79      562.73     18.91 o 
   5   0  14      274.43      267.61     15.37 o 
   6   0  14     1174.30     1036.51     42.92 o 
   7   0  14      157.45      173.02     33.86 o 
   0   1  14        0.12       -1.71      5.36 o 
   1   1  14       90.54      120.89      5.37 o 
   2   1  14       25.30       29.06      3.41 o 
   3   1  14      238.97      247.05      7.76 o 
   4   1  14      210.31      213.36      8.24 o 
   5   1  14      391.31      417.32     13.69 o 
   6   1  14      235.82      228.42     18.32 o 
   7   1  14      492.91      486.20     29.09 o 
   0   2  14     2010.36     1960.94     46.76 o 
   1   2  14      119.56      113.33      5.49 o 
   2   2  14      366.13      402.27     10.99 o 
   3   2  14      568.58      562.80     12.47 o 
   4   2  14      758.07      753.22     17.31 o 
   5   2  14      110.44      125.94      9.60 o 
   6   2  14      783.22      677.87     27.97 o 
   7   2  14       75.33       65.34      9.62 o 
   0   3  14      630.53      567.60     19.96 o 
   1   3  14       48.76       41.75      4.16 o 
   2   3  14      470.64      453.64     10.24 o 
   3   3  14      313.95      323.39     11.08 o 
   4   3  14      376.53      370.80     14.95 o 
   5   3  14      129.47      149.39     10.97 o 
   6   3  14      316.54      287.36     18.52 o 
   7   3  14      172.45      184.58     15.41 o 
   0   4  14       87.46      110.49     10.40 o 
   1   4  14       17.12       14.80      4.09 o 
   2   4  14       61.31       47.23      5.47 o 
   3   4  14      462.95      465.91     13.65 o 
   4   4  14      358.69      373.73     15.26 o 
   5   4  14      283.31      247.82     16.95 o 
   6   4  14      166.04      170.73     14.63 o 
   0   5  14      102.69      113.37     11.07 o 
   1   5  14       64.21       70.95      6.72 o 
   2   5  14      175.26      188.61     10.66 o 
   3   5  14      199.65      208.61     12.05 o 
   4   5  14      490.22      466.62     18.08 o 
   5   5  14        9.08       -4.35      8.47 o 
   6   5  14       87.70      113.08     26.88 o 
   0   6  14      193.91      193.99     21.63 o 
   1   6  14       48.31       56.17      6.96 o 
   2   6  14       63.83       73.97      8.05 o 
   3   6  14      235.71      251.42     13.95 o 
   4   6  14      144.53      139.63     13.39 o 
   5   6  14      168.18      209.54     19.83 o 
   0   7  14        3.12       31.52     20.89 o 
   1   7  14      208.76      220.09     17.38 o 
   2   7  14       76.21       82.67      8.91 o 
   3   7  14       20.58       18.16      9.23 o 
   4   7  14      155.64      132.49     13.56 o 
   0   8  14      243.57      241.08     26.85 o 
   1   8  14        6.00       32.52     11.64 o 
   2   8  14       67.30       44.16     13.89 o 
   3   8  14       37.05       39.74     26.08 o 
   1   0  15      250.07      254.69     14.66 o 
   2   0  15       32.40       72.09      6.94 o 
   3   0  15       83.74       75.63      7.62 o 
   4   0  15       59.91       64.31      8.29 o 
   5   0  15        5.51        4.92      6.98 o 
   6   0  15      786.20      736.95     38.48 o 
   7   0  15       10.90        6.32     18.83 o 
   0   1  15        1.94        6.04      4.75 o 
   1   1  15      191.54      238.31      8.37 o 
   2   1  15       42.10       64.83      4.82 o 
   3   1  15     1250.78     1158.19     18.89 o 
   4   1  15      278.84      288.13     10.21 o 
   5   1  15      338.09      325.40     13.00 o 
   6   1  15       26.49       39.14      7.58 o 
   7   1  15       64.24       50.27     13.57 o 
   0   2  15      208.90      232.38     14.07 o 
   1   2  15      916.01      880.15     15.88 o 
   2   2  15       81.95       86.98      5.80 o 
   3   2  15       85.16       83.30      5.88 o 
   4   2  15      168.14      170.68      9.16 o 
   5   2  15        9.68       17.44      5.79 o 
   6   2  15      336.88      293.61     15.06 o 
   7   2  15      270.71      238.63     15.73 o 
   0   3  15      255.24      258.66     18.05 o 
   1   3  15        9.22        9.39      3.68 o 
   2   3  15       72.84       66.33      4.82 o 
   3   3  15       77.04       82.74      6.56 o 
   4   3  15      267.74      272.48     12.63 o 
   5   3  15       63.55       76.26      9.30 o 
   6   3  15      185.34      210.78     13.58 o 
   7   3  15       13.28       39.49     15.17 o 
   0   4  15      190.21      219.51     13.92 o 
   1   4  15      641.93      591.53     14.27 o 
   2   4  15        0.80       -0.74      3.94 o 
   3   4  15      290.59      295.23     11.78 o 
   4   4  15       38.29       34.20      6.96 o 
   5   4  15       63.53       82.43     10.01 o 
   6   4  15       38.59       53.93     10.14 o 
   0   5  15      286.85      299.69     23.24 o 
   1   5  15       52.91       44.34      7.32 o 
   2   5  15      148.27      158.80     10.15 o 
   3   5  15      273.94      248.85     12.96 o 
   4   5  15       88.31       75.11     10.60 o 
   5   5  15      191.59      186.06     15.84 o 
   6   5  15      311.48      199.94     33.07 o 
   0   6  15      276.04      278.58     25.27 o 
   1   6  15      231.43      218.71     13.17 o 
   2   6  15       69.98       89.84      8.73 o 
   3   6  15      129.98      142.35     11.04 o 
   4   6  15       12.60       11.11     10.80 o 
   5   6  15       83.47      101.02     14.31 o 
   0   7  15      178.95      179.86     54.95 o 
   1   7  15      287.18      246.38     18.50 o 
   2   7  15       31.29       41.87      7.88 o 
   3   7  15      406.17      366.30     23.60 o 
   4   7  15       26.25       34.50     17.66 o 
   0   8  15       14.68       29.55     15.80 o 
   1   8  15       22.52       27.32     11.38 o 
   2   8  15      101.54      100.76     29.06 o 
   3   8  15        0.81       31.03     26.97 o 
   0   0  16      187.80      190.70     18.39 o 
   1   0  16      947.28      931.21     83.22 o 
   2   0  16      224.38      203.17     10.04 o 
   3   0  16       93.16      101.40      8.63 o 
   4   0  16      371.81      337.94     15.61 o 
   5   0  16        6.00       10.27      7.10 o 
   6   0  16       17.53       43.05     16.46 o 
   7   0  16      313.76      244.81     41.73 o 
   0   1  16     1994.18     1899.06     53.87 o 
   1   1  16      675.06      669.24     16.36 o 
   2   1  16      405.36      390.58      9.55 o 
   3   1  16      126.11      147.04      6.49 o 
   4   1  16       73.69       85.21      7.12 o 
   5   1  16       36.19       38.02      7.14 o 
   6   1  16      170.00      158.72     13.27 o 
   7   1  16       34.28       40.15     17.21 o 
   0   2  16      199.94      185.13     14.31 o 
   1   2  16     1074.84     1026.27     19.07 o 
   2   2  16      163.32      181.16      9.61 o 
   3   2  16      142.02      145.82      7.89 o 
   4   2  16      152.65      147.32      8.79 o 
   5   2  16      125.31      143.54     15.94 o 
   6   2  16      115.20      107.34     10.16 o 
   7   2  16      270.80      255.63     18.89 o 
   0   3  16     1442.98     1349.96     36.51 o 
   1   3  16      387.17      355.17      9.58 o 
   2   3  16      732.24      706.30     14.74 o 
   3   3  16     1125.85     1078.39     21.78 o 
   4   3  16      268.19      285.97     13.01 o 
   5   3  16      158.38      166.77     12.77 o 
   6   3  16       56.25       68.74     13.56 o 
   0   4  16        0.23       -5.71      5.71 o 
   1   4  16       84.12       65.14      6.18 o 
   2   4  16        5.80        9.93      4.60 o 
   3   4  16       54.74       55.06      6.42 o 
   4   4  16       65.89       91.64      8.99 o 
   5   4  16      134.08      133.43     12.71 o 
   6   4  16      305.91      277.62     18.98 o 
   0   5  16      625.13      592.36     26.16 o 
   1   5  16      103.71      105.54      8.34 o 
   2   5  16      115.92      116.33      9.57 o 
   3   5  16      708.67      659.47     19.27 o 
   4   5  16      165.02      166.09     13.29 o 
   5   5  16      112.31      124.47     15.28 o 
   6   5  16      106.49      119.27     26.17 o 
   0   6  16       75.90       87.35     17.43 o 
   1   6  16      125.65      132.14     11.05 o 
   2   6  16       20.58       25.29      6.66 o 
   3   6  16      151.21      143.67     12.34 o 
   4   6  16       91.22       94.47     11.66 o 
   0   7  16       29.70       48.63     30.26 o 
   1   7  16       91.90      110.94     13.39 o 
   2   7  16       16.17       33.25      7.57 o 
   3   7  16      330.96      356.94     18.48 o 
   4   7  16       35.18       36.60     11.97 o 
   0   8  16       66.88       55.24     17.51 o 
   1   8  16      124.42      124.99     15.21 o 
   2   8  16       64.68       65.49     18.26 o 
   1   0  17        8.79        1.09      5.42 o 
   2   0  17       53.01       66.66      6.66 o 
   3   0  17      579.45      563.43     25.97 o 
   4   0  17      229.67      226.16     13.17 o 
   5   0  17      338.22      328.04     17.16 o 
   6   0  17        0.02       10.34     14.56 o 
   7   0  17       44.68      125.32     30.10 o 
   0   1  17      250.01      274.25     19.23 o 
   1   1  17      344.15      324.17     11.32 o 
   2   1  17     1622.81     1515.94     23.92 o 
   3   1  17        0.82        3.24      3.30 o 
   4   1  17      811.90      797.58     18.44 o 
   5   1  17       63.18       88.36      8.61 o 
   6   1  17       32.11       19.87      8.35 o 
   7   1  17       26.27       21.71     16.25 o 
   0   2  17      660.37      626.70     21.48 o 
   1   2  17      236.05      240.46      8.60 o 
   2   2  17      253.93      232.79      8.90 o 
   3   2  17     1405.64     1325.64     24.69 o 
   4   2  17       62.01       58.26      6.36 o 
   5   2  17       46.89       46.74      7.16 o 
   6   2  17      139.86      145.82     11.61 o 
   7   2  17       19.56       16.40     10.76 o 
   0   3  17      316.49      332.53     15.93 o 
   1   3  17      622.49      608.54     13.13 o 
   2   3  17      161.95      154.06      7.48 o 
   3   3  17       75.26       78.26      8.29 o 
   4   3  17       18.34       13.53      6.29 o 
   5   3  17       10.42       15.02      6.91 o 
   6   3  17      209.15      194.80     14.50 o 
   0   4  17       94.31       88.54     10.45 o 
   1   4  17       62.37       58.55      6.01 o 
   2   4  17      738.26      710.75     18.62 o 
   3   4  17      714.87      681.23     17.45 o 
   4   4  17       14.90       21.19      6.56 o 
   5   4  17       10.95       23.31      8.31 o 
   6   4  17      249.18      254.87     17.32 o 
   0   5  17        2.69        6.60      7.38 o 
   1   5  17      358.90      360.58     13.80 o 
   2   5  17       38.75       41.86      8.16 o 
   3   5  17       42.29       56.48      7.91 o 
   4   5  17       17.23       23.45      9.84 o 
   5   5  17      145.00      126.44     23.40 o 
   6   5  17       29.48       88.45     25.29 o 
   0   6  17       64.45      117.50     18.94 o 
   1   6  17       19.68       11.83      6.93 o 
   2   6  17      482.97      458.08     16.54 o 
   3   6  17       74.32       89.13      9.71 o 
   4   6  17      127.63      140.10     13.67 o 
   0   7  17        6.16       15.26     14.61 o 
   1   7  17      153.90      127.85     16.23 o 
   2   7  17      145.35      127.03     12.89 o 
   3   7  17       76.77       82.65     10.45 o 
   4   7  17       16.00       24.11     32.32 o 
   0   8  17       16.53       40.01     16.23 o 
   1   8  17       18.13       17.81     17.31 o 
   2   8  17      230.68      223.42     26.61 o 
   0   0  18       17.65       26.39     10.48 o 
   1   0  18      846.46      706.84     26.92 o 
   2   0  18      258.52      251.71     13.14 o 
   3   0  18        0.12        5.41      5.14 o 
   4   0  18      150.20      145.11     11.37 o 
   5   0  18      249.06      236.69     18.63 o 
   6   0  18        0.13       11.95     14.74 o 
   0   1  18      340.67      292.08     16.81 o 
   1   1  18      175.58      175.90      9.84 o 
   2   1  18        6.23        7.19      3.16 o 
   3   1  18       78.99       81.19      6.08 o 
   4   1  18       58.44       59.32      6.62 o 
   5   1  18      136.59      150.37     11.99 o 
   6   1  18      236.21      264.62     16.62 o 
   0   2  18       75.79       83.38     10.74 o 
   1   2  18      944.65      853.96     19.93 o 
   2   2  18      287.58      269.92      9.82 o 
   3   2  18      230.30      233.71      9.95 o 
   4   2  18       86.01       95.94      9.63 o 
   5   2  18      249.81      246.18     15.12 o 
   6   2  18       68.68       61.91     10.46 o 
   7   2  18      327.55      311.53     24.18 o 
   0   3  18        7.01       14.02      6.44 o 
   1   3  18      416.11      384.90     11.82 o 
   2   3  18        5.18        9.18      3.84 o 
   3   3  18      288.76      312.64     12.84 o 
   4   3  18      111.53      111.56      9.73 o 
   5   3  18      213.50      209.48     15.19 o 
   6   3  18       74.59       84.64     11.10 o 
   0   4  18      229.48      205.14     14.98 o 
   1   4  18       30.77       46.12      5.76 o 
   2   4  18      562.90      514.59     15.83 o 
   3   4  18      180.45      190.14     11.41 o 
   4   4  18      168.79      191.45     12.19 o 
   5   4  18        0.39        3.82      7.18 o 
   6   4  18      146.98      114.68     12.77 o 
   0   5  18        2.02        1.93      7.19 o 
   1   5  18       60.45       67.69      7.72 o 
   2   5  18       20.42       17.02      7.39 o 
   3   5  18       34.11       50.81      7.71 o 
   4   5  18       41.88       46.58     12.88 o 
   5   5  18      193.20      165.77     16.41 o 
   0   6  18       12.27       27.88     13.90 o 
   1   6  18      144.95      150.60     11.77 o 
   2   6  18     1357.39     1245.01     32.68 o 
   3   6  18       72.00       87.55      9.64 o 
   4   6  18      168.62      168.61     14.34 o 
   0   7  18      163.66      153.68     24.03 o 
   1   7  18       92.82      105.56     15.58 o 
   2   7  18      110.49      114.78     12.74 o 
   3   7  18       14.21       31.29      9.06 o 
   0   8  18        3.90        0.64     14.38 o 
   1   8  18      231.55      231.80     23.08 o 
   2   8  18      401.75      317.22     43.94 o 
   1   0  19        1.48       -1.02      6.59 o 
   2   0  19       60.57      100.96      9.75 o 
   3   0  19       47.98       82.73      8.49 o 
   4   0  19       25.09       18.15      6.92 o 
   5   0  19      351.43      362.90     22.38 o 
   6   0  19      289.60      294.03     29.02 o 
   0   1  19       10.98        1.02      9.57 o 
   1   1  19       32.17       30.71      5.76 o 
   2   1  19      210.88      195.56      7.53 o 
   3   1  19      159.51      159.20      8.48 o 
   4   1  19      306.97      344.67     12.74 o 
   5   1  19       32.14       24.60      6.98 o 
   6   1  19       77.13       83.05     11.09 o 
   0   2  19      845.11      786.31     25.65 o 
   1   2  19      358.21      342.54     12.48 o 
   2   2  19       39.24       29.16      4.64 o 
   3   2  19       47.55       55.15      5.99 o 
   4   2  19       21.52       18.04      6.83 o 
   5   2  19      147.28      161.56     15.80 o 
   6   2  19       74.58       78.95     11.43 o 
   7   2  19       54.83       50.02     18.51 o 
   0   3  19      259.41      278.21     15.96 o 
   1   3  19      743.79      758.39     19.49 o 
   2   3  19       22.42       26.91      4.57 o 
   3   3  19       22.30       31.87      6.03 o 
   4   3  19       61.19       68.78     10.87 o 
   5   3  19       76.32       77.70     10.11 o 
   6   3  19       32.42       35.35      9.41 o 
   0   4  19      628.87      578.40     22.61 o 
   1   4  19      131.28      131.58      8.44 o 
   2   4  19       14.60       18.13      5.95 o 
   3   4  19       91.07      108.87     12.10 o 
   4   4  19       28.82       45.35      7.88 o 
   5   4  19       22.47       37.05      9.68 o 
   6   4  19       19.82       15.80     16.05 o 
   0   5  19      158.16      168.54     14.47 o 
   1   5  19      349.46      372.12     14.91 o 
   2   5  19        9.15       25.62      7.87 o 
   3   5  19      206.59      212.13     14.55 o 
   4   5  19        3.21       12.92      8.27 o 
   5   5  19      314.79      322.71     21.60 o 
   0   6  19      533.29      546.58     36.60 o 
   1   6  19       91.48       91.92     10.35 o 
   2   6  19       86.77       88.78     11.01 o 
   3   6  19       48.14       42.10     10.18 o 
   4   6  19       24.69       42.65     14.37 o 
   0   7  19      121.49      117.46     21.90 o 
   1   7  19       84.12       83.62     15.31 o 
   2   7  19      258.37      268.15     17.47 o 
   3   7  19       97.75      114.92     13.09 o 
   0   8  19       66.15       99.42     29.79 o 
   1   8  19       81.75      113.10     37.64 o 
   0   0  20      772.47      645.00     37.53 o 
   1   0  20       41.99       58.20     10.41 o 
   2   0  20      316.20      320.70     15.52 o 
   3   0  20       94.16       97.38      9.28 o 
   4   0  20       42.09       50.87      8.15 o 
   5   0  20        0.22       13.25     10.59 o 
   6   0  20       57.73       56.21     18.56 o 
   0   1  20       26.59       19.73      8.00 o 
   1   1  20     1106.79      975.70     25.18 o 
   2   1  20      139.18      134.20      7.96 o 
   3   1  20       21.46       20.39      5.51 o 
   4   1  20       22.36       32.73      6.02 o 
   5   1  20       62.89       64.13      8.41 o 
   6   1  20      129.96      151.98     17.67 o 
   0   2  20      922.59      835.74     27.26 o 
   1   2  20       20.72       29.16      5.83 o 
   2   2  20      260.17      267.08      9.99 o 
   3   2  20       97.53      103.65      7.54 o 
   4   2  20       51.26       51.95      8.42 o 
   5   2  20       43.94       63.21     10.83 o 
   6   2  20       42.83       25.41      9.65 o 
   0   3  20       39.71       45.30      8.74 o 
   1   3  20      727.05      687.11     16.58 o 
   2   3  20      727.70      704.66     18.20 o 
   3   3  20       61.99       66.87      7.71 o 
   4   3  20      133.66      155.31     13.71 o 
   5   3  20       26.42       52.26     11.07 o 
   6   3  20       77.61       78.77     15.52 o 
   0   4  20       10.21       26.28      8.07 o 
   1   4  20      122.45      128.14      8.67 o 
   2   4  20       48.42       55.87      7.54 o 
   3   4  20       53.30       48.53      9.97 o 
   4   4  20      317.83      293.94     22.31 o 
   5   4  20      150.59      157.63     13.91 o 
   6   4  20        2.64        5.75     21.44 o 
   0   5  20        0.39        7.16      9.43 o 
   1   5  20      617.17      574.16     17.65 o 
   2   5  20      424.43      453.29     19.83 o 
   3   5  20      135.86      131.97     12.24 o 
   4   5  20       84.14      100.59     11.77 o 
   5   5  20       71.70       91.88     12.85 o 
   0   6  20       33.74       58.01     17.31 o 
   1   6  20      156.59      168.69     13.32 o 
   2   6  20      225.98      204.92     14.91 o 
   3   6  20       62.18       62.21     13.13 o 
   4   6  20      179.33      146.77     13.85 o 
   0   7  20      384.07      372.68     34.56 o 
   1   7  20      454.00      436.94     29.43 o 
   2   7  20      107.65      118.37     15.99 o 
   3   7  20       85.14      100.69     14.50 o 
   0   8  20       25.10       30.28     26.13 o 
   1   8  20       47.89       84.34     33.64 o 
   1   0  21       14.84       11.96      7.83 o 
   2   0  21      358.56      317.96     15.76 o 
   3   0  21       42.68       56.31      7.79 o 
   4   0  21      520.88      524.26     23.95 o 
   5   0  21       70.92       75.60     13.11 o 
   6   0  21       13.84        2.77     16.00 o 
   0   1  21       66.15       77.62     11.56 o 
   1   1  21      472.25      438.59     15.60 o 
   2   1  21      112.69      108.21      8.30 o 
   3   1  21      568.86      549.63     15.71 o 
   4   1  21       41.04       37.70      6.31 o 
   5   1  21      193.30      191.26     12.60 o 
   6   1  21        2.05       10.19     10.75 o 
   0   2  21       59.99       58.68      9.97 o 
   1   2  21      603.50      612.56     17.53 o 
   2   2  21      471.17      439.80     12.69 o 
   3   2  21       44.95       49.11      7.56 o 
   4   2  21      438.95      441.42     17.55 o 
   5   2  21      113.62      112.16     20.57 o 
   6   2  21       22.46       23.09      9.70 o 
   0   3  21       93.54       97.06     12.59 o 
   1   3  21      221.52      252.52     12.03 o 
   2   3  21      140.13      163.69     13.50 o 
   3   3  21      214.44      202.21     11.55 o 
   4   3  21       50.92       68.32     12.10 o 
   5   3  21       92.41      112.77     13.22 o 
   6   3  21      105.93      124.36     15.41 o 
   0   4  21        6.03       20.93     12.61 o 
   1   4  21      497.21      520.70     14.99 o 
   2   4  21       37.76       32.31      6.96 o 
   3   4  21       36.21       37.23      9.32 o 
   4   4  21       95.64      104.00     15.74 o 
   5   4  21       51.76       53.85     15.09 o 
   6   4  21       18.03       35.54     24.00 o 
   0   5  21      266.71      284.11     24.54 o 
   1   5  21       34.14       52.10      7.87 o 
   2   5  21      157.46      163.23     13.24 o 
   3   5  21      100.74      109.80     11.72 o 
   4   5  21       21.44       18.29     10.87 o 
   0   6  21        0.02       17.18     15.93 o 
   1   6  21      296.47      312.30     17.50 o 
   2   6  21      130.75      153.75     13.58 o 
   3   6  21       69.26       86.30     15.92 o 
   4   6  21       90.48      101.65     15.14 o 
   0   7  21       61.95       93.24     22.61 o 
   1   7  21      273.10      262.33     24.10 o 
   2   7  21        5.65       18.34     11.36 o 
   3   7  21       59.38       79.33     26.99 o 
   0   0  22     3664.37     3304.22    127.84 o 
   1   0  22      146.62      132.48     35.92 o 
   2   0  22       77.46       87.31      9.65 o 
   3   0  22      302.76      253.35     15.54 o 
   4   0  22        7.75        0.84      8.63 o 
   5   0  22       10.51       25.59     11.37 o 
   6   0  22      217.05      209.98     25.46 o 
   0   1  22       13.24       19.77      8.74 o 
   1   1  22      250.19      242.17     12.59 o 
   2   1  22      254.56      243.41     11.86 o 
   3   1  22      463.10      400.38     14.13 o 
   4   1  22      120.28      139.86     10.30 o 
   5   1  22      252.98      251.29     15.05 o 
   6   1  22       22.42       30.67     12.02 o 
   1   2  22      376.04      369.93     18.31 o 
   2   2  22       81.85       94.01      7.04 o 
   3   2  22      301.16      323.05     12.20 o 
   4   2  22      153.78      123.62     11.51 o 
   5   2  22       87.41       92.76     12.59 o 
   6   2  22      206.05      244.89     19.21 o 
   0   3  22       29.92       41.40      9.47 o 
   1   3  22       89.09       97.41      7.64 o 
   2   3  22      179.30      187.73     10.84 o 
   3   3  22      209.05      215.76     12.19 o 
   4   3  22      244.95      233.41     25.99 o 
   5   3  22       37.65       46.82     11.13 o 
   6   3  22       32.39       72.18     15.32 o 
   0   4  22      436.67      436.30     21.05 o 
   1   4  22      424.17      404.51     14.17 o 
   2   4  22       41.96       51.36      7.77 o 
   3   4  22      245.57      232.80     16.96 o 
   4   4  22       25.23       45.51     13.39 o 
   5   4  22      191.49      206.85     21.52 o 
   0   5  22       23.62       22.79      9.57 o 
   1   5  22      490.38      502.58     17.99 o 
   2   5  22      110.75      125.44     12.12 o 
   3   5  22       28.34       29.15     10.67 o 
   4   5  22      177.79      192.78     17.16 o 
   0   6  22        4.17       21.86     17.04 o 
   1   6  22      290.30      281.86     17.03 o 
   2   6  22       76.83       64.40     13.24 o 
   3   6  22      174.47      211.19     16.26 o 
   4   6  22        3.12       33.55     23.47 o 
   0   7  22       18.69       18.90     17.12 o 
   1   7  22      220.55      203.40     26.18 o 
   2   7  22       58.84       66.28     13.43 o 
   3   7  22        8.32       33.84     17.95 o 
   1   0  23        6.00       18.99      8.92 o 
   2   0  23        2.89        8.07      6.76 o 
   3   0  23        4.23        2.77      9.52 o 
   4   0  23      579.88      549.43     24.83 o 
   5   0  23       77.24       94.98     15.36 o 
   6   0  23       21.14       33.82     16.29 o 
   0   1  23      208.57      216.12     17.42 o 
   1   1  23      144.80      124.27     10.18 o 
   2   1  23      144.10      129.03      9.52 o 
   3   1  23      172.30      173.69     10.28 o 
   4   1  23       47.99       57.66      7.91 o 
   5   1  23       81.36       85.51     18.94 o 
   6   1  23      138.25      119.42     17.27 o 
   0   2  23      618.93      669.05     29.79 o 
   1   2  23       81.97      102.61      8.94 o 
   2   2  23      190.22      211.24     11.05 o 
   3   2  23      116.82      129.56      8.88 o 
   4   2  23      276.72      264.59     14.82 o 
   5   2  23       58.13       61.52     11.07 o 
   6   2  23       91.64      103.04     14.02 o 
   0   3  23     1162.45     1083.96     34.79 o 
   1   3  23        2.82        6.58      5.56 o 
   2   3  23      183.16      211.91     11.69 o 
   3   3  23      196.20      191.85     13.21 o 
   4   3  23      220.10      221.86     16.46 o 
   5   3  23       37.21       37.86     13.57 o 
   6   3  23      216.71      213.00     25.98 o 
   0   4  23     1005.10     1006.12     33.93 o 
   1   4  23      402.16      412.32     14.60 o 
   2   4  23       12.16       24.99      7.03 o 
   3   4  23      166.69      163.22     16.14 o 
   4   4  23        3.77       -1.44     13.31 o 
   5   4  23        8.33       11.38     13.26 o 
   0   5  23       99.99       97.99     12.89 o 
   1   5  23       40.91       52.06      8.32 o 
   2   5  23      204.55      227.42     15.18 o 
   3   5  23       36.78       26.72     10.21 o 
   4   5  23       34.08       40.42     14.16 o 
   0   6  23      462.33      430.45     37.11 o 
   1   6  23      261.66      234.75     16.45 o 
   2   6  23       53.28       70.82     11.43 o 
   3   6  23       52.14       41.72     10.62 o 
   4   6  23       40.01       58.09     24.67 o 
   0   7  23        4.20       11.69     18.40 o 
   1   7  23       16.25       22.32     14.17 o 
   2   7  23       68.01      101.73     20.23 o 
   0   0  24     4672.46     4225.99    159.93 o 
   1   0  24        8.25       12.86      8.80 o 
   2   0  24      194.35      163.93     12.91 o 
   3   0  24       29.30       15.01     10.74 o 
   4   0  24      154.59      130.11     16.83 o 
   5   0  24        7.22        5.77     11.40 o 
   6   0  24       62.00       69.64     18.96 o 
   0   1  24      931.89      894.70     35.37 o 
   1   1  24      377.25      343.39     24.58 o 
   2   1  24       41.68       41.60      6.93 o 
   3   1  24      149.26      133.42      9.45 o 
   4   1  24       34.01       44.03      7.60 o 
   5   1  24      230.14      229.74     17.68 o 
   6   1  24      263.13      243.52     19.91 o 
   0   2  24     1461.60     1428.36     49.01 o 
   1   2  24       75.78       79.44      9.22 o 
   2   2  24       78.16       77.15      7.76 o 
   3   2  24      108.34      126.30      8.73 o 
   4   2  24      389.99      438.99     18.63 o 
   5   2  24       10.52       13.44      9.64 o 
   6   2  24       20.26       58.66     15.93 o 
   0   3  24       30.48       25.98     11.42 o 
   1   3  24      125.39      123.96      9.54 o 
   2   3  24      109.45      127.13      9.78 o 
   3   3  24      155.61      166.25     12.64 o 
   4   3  24       19.51       25.37      9.87 o 
   5   3  24       99.16      112.77     14.01 o 
   0   4  24      351.93      356.20     22.76 o 
   1   4  24       45.14       64.26      7.48 o 
   2   4  24       81.07       84.93     10.10 o 
   3   4  24       92.73       93.13     12.26 o 
   4   4  24      264.30      251.13     22.26 o 
   5   4  24       33.71       31.94     14.27 o 
   0   5  24      220.09      218.39     17.82 o 
   1   5  24       82.18       93.38     10.92 o 
   2   5  24        4.39       17.43      8.72 o 
   3   5  24       91.19      100.01     13.64 o 
   4   5  24       62.29       71.02     15.75 o 
   0   6  24       51.68       69.83     21.72 o 
   1   6  24       14.04       18.51      9.76 o 
   2   6  24      189.82      172.15     15.15 o 
   3   6  24      125.75      142.70     13.99 o 
   0   7  24       93.45       82.97     21.06 o 
   2   7  24      118.73      119.58     30.32 o 
   1   0  25      327.85      310.31     21.80 o 
   2   0  25       36.80       43.74     11.71 o 
   3   0  25      838.14      761.37     34.40 o 
   4   0  25       93.60      103.04     21.09 o 
   5   0  25      177.81      181.12     18.79 o 
   6   0  25      128.95      144.77     21.67 o 
   0   1  25      132.62      132.25     15.66 o 
   1   1  25      674.25      596.34     20.28 o 
   2   1  25       52.35       65.28      7.88 o 
   3   1  25       14.79       10.23      6.53 o 
   4   1  25      323.82      318.24     16.39 o 
   5   1  25       72.38       83.79     13.08 o 
   6   1  25       16.81       32.14     30.57 o 
   0   2  25       83.51      107.80     14.89 o 
   1   2  25      390.10      388.99     17.27 o 
   2   2  25      237.47      214.05     12.69 o 
   3   2  25      801.29      753.53     18.85 o 
   4   2  25       72.26       83.85     10.14 o 
   5   2  25       71.87       95.26     13.39 o 
   6   2  25       39.44       56.45     25.68 o 
   0   3  25       91.25       91.71     12.52 o 
   1   3  25      843.13      781.57     20.80 o 
   2   3  25       73.30       76.13      8.72 o 
   3   3  25       40.46       47.74      9.14 o 
   4   3  25      221.41      203.63     19.67 o 
   5   3  25      395.74      344.66     21.64 o 
   0   4  25        0.28       13.49     10.18 o 
   1   4  25       64.95       72.76      8.15 o 
   2   4  25      129.78      147.62     12.62 o 
   3   4  25       72.33       59.18     11.54 o 
   4   4  25       38.83       59.11     14.91 o 
   5   4  25        4.50       68.52     28.78 o 
   0   5  25       49.90       53.62     11.76 o 
   1   5  25      351.04      345.45     16.33 o 
   2   5  25       37.60       34.71      9.60 o 
   3   5  25       28.05       35.04     11.51 o 
   4   5  25       23.17       11.43     13.53 o 
   0   6  25      210.01      268.88     32.15 o 
   1   6  25        9.21       22.73     11.66 o 
   2   6  25       63.13       74.90     12.18 o 
   3   6  25       36.30       55.48     18.70 o 
   0   0  26       62.20       58.26     18.57 o 
   1   0  26      543.16      512.11     44.78 o 
   2   0  26        3.17       -2.93     10.26 o 
   3   0  26       62.10       99.88     15.69 o 
   4   0  26      226.61      250.90     23.41 o 
   5   0  26       89.01       87.41     15.86 o 
   6   0  26       90.31      100.74     28.69 o 
   0   1  26      655.85      639.37     30.05 o 
   1   1  26     1037.36      989.57     27.71 o 
   2   1  26      529.86      459.16     16.67 o 
   3   1  26       51.45       42.52      7.93 o 
   4   1  26       78.97       77.24     10.30 o 
   5   1  26       86.34       81.20     13.32 o 
   6   1  26       64.77       78.99     21.16 o 
   0   2  26       75.52       53.99     23.58 o 
   1   2  26      606.53      597.17     18.96 o 
   2   2  26      489.95      445.45     17.33 o 
   3   2  26      100.36      122.05      9.87 o 
   4   2  26      329.98      346.71     24.23 o 
   5   2  26      334.24      326.89     20.93 o 
   0   3  26      272.24      258.85     20.55 o 
   1   3  26      263.18      282.37     13.62 o 
   2   3  26      117.02      114.80      9.91 o 
   3   3  26      146.39      172.02     13.73 o 
   4   3  26       20.12       18.82     12.82 o 
   5   3  26       73.84       75.49     15.78 o 
   0   4  26       13.86       24.33     10.08 o 
   1   4  26       60.29       90.31     10.57 o 
   2   4  26      379.46      415.55     19.13 o 
   3   4  26      210.47      213.92     17.66 o 
   4   4  26      172.02      189.98     20.40 o 
   0   5  26      133.54      135.83     15.57 o 
   1   5  26       11.86       29.61      8.32 o 
   2   5  26       31.28       39.47     10.13 o 
   3   5  26       66.92      104.70     14.72 o 
   0   6  26        1.18       31.09     32.23 o 
   1   6  26       10.55       22.26     12.09 o 
   2   6  26      228.74      257.83     17.96 o 
   3   6  26       23.86       56.64     19.59 o 
   1   0  27        0.04       10.66     10.40 o 
   2   0  27      774.63      604.14     30.66 o 
   3   0  27       46.86       61.73     14.92 o 
   4   0  27       59.83      101.94     22.50 o 
   5   0  27       30.42       32.55     16.77 o 
   0   1  27        0.00       15.60     18.37 o 
   1   1  27      473.36      462.28     19.36 o 
   2   1  27      370.92      371.19     16.72 o 
   3   1  27       82.92       98.53      9.85 o 
   4   1  27       96.23      101.40     11.16 o 
   5   1  27       44.99       35.25     11.56 o 
   0   2  27       66.88       72.23     14.44 o 
   1   2  27       15.04       46.24      7.84 o 
   2   2  27      242.33      263.17     14.44 o 
   3   2  27      111.10      108.56     15.60 o 
   4   2  27      167.20      183.35     13.60 o 
   5   2  27        7.68       11.94     34.91 o 
   0   3  27       23.42       42.02     13.17 o 
   1   3  27      134.09      159.67     11.14 o 
   2   3  27      458.53      468.93     17.46 o 
   3   3  27       38.14       59.75     14.89 o 
   4   3  27       38.35       49.40     13.51 o 
   5   3  27       12.78       19.99     15.07 o 
   0   4  27       11.32       39.31     11.35 o 
   1   4  27      166.08      184.90     11.76 o 
   2   4  27      265.55      273.67     21.49 o 
   3   4  27       31.89       46.31     11.22 o 
   4   4  27       37.71       45.43     14.56 o 
   0   5  27      187.90      190.92     19.12 o 
   1   5  27       81.85       84.14     13.17 o 
   2   5  27      225.61      232.90     18.31 o 
   3   5  27       21.30       19.87     12.23 o 
   0   6  27       18.55       39.72     19.30 o 
   1   6  27       34.10       59.92     13.57 o 
   2   6  27      319.51      343.69     36.04 o 
   0   0  28      212.23      159.58     25.90 o 
   1   0  28        0.04        4.17     10.16 o 
   2   0  28      120.63      140.07     19.36 o 
   3   0  28       64.69       47.06     13.97 o 
   4   0  28       89.91       61.81     16.93 o 
   5   0  28       26.44       30.50     17.29 o 
   0   1  28        2.04        0.37     10.68 o 
   1   1  28       36.74       48.05      9.91 o 
   2   1  28       45.85       40.85     10.49 o 
   3   1  28       21.13       18.36      8.87 o 
   4   1  28       55.24       57.01     11.22 o 
   5   1  28        9.29        1.02     10.95 o 
   0   2  28        8.64       20.66     16.55 o 
   1   2  28       70.20       68.27      8.88 o 
   2   2  28      172.54      180.58     12.93 o 
   3   2  28      285.16      291.90     19.29 o 
   4   2  28       35.64       38.42     16.23 o 
   5   2  28       49.65       38.47     14.55 o 
   0   3  28       73.39       77.04     14.78 o 
   1   3  28      211.32      217.28     13.87 o 
   2   3  28      119.71      137.95     10.87 o 
   3   3  28      143.98      148.90     13.20 o 
   4   3  28      222.47      232.30     21.22 o 
   5   3  28        8.27       20.11     20.56 o 
   0   4  28       54.65       66.13     19.58 o 
   1   4  28       66.44       84.60      9.86 o 
   2   4  28      133.94      163.27     13.50 o 
   3   4  28      253.50      255.27     19.59 o 
   4   4  28       14.49       24.09     14.67 o 
   0   5  28        0.44       15.28     13.71 o 
   1   5  28      129.92      137.17     15.36 o 
   2   5  28      175.03      181.88     17.20 o 
   3   5  28       92.10      115.72     19.69 o 
   0   6  28        1.44      -16.72     16.72 o 
   1   6  28       14.60       25.17     14.22 o 
   2   6  28      112.27      117.11     22.46 o 
   1   0  29        4.02       -1.35     11.21 o 
   2   0  29       73.89       95.28     23.87 o 
   3   0  29      486.89      432.93     64.78 o 
   4   0  29      232.26      233.39     24.46 o 
   5   0  29       11.05       27.09     17.46 o 
   0   1  29       14.15        8.89     10.99 o 
   1   1  29      257.45      252.28     14.27 o 
   2   1  29       17.03       22.61      8.30 o 
   3   1  29      314.21      306.24     18.10 o 
   4   1  29       57.78       67.99     12.14 o 
   5   1  29      184.40      234.22     35.33 o 
   0   2  29       45.39       39.26     13.11 o 
   1   2  29      170.72      186.71     15.09 o 
   2   2  29       86.56      103.42     10.90 o 
   3   2  29      167.18      156.55     12.82 o 
   4   2  29      161.44      138.63     25.45 o 
   5   2  29      143.43      206.16     25.99 o 
   0   3  29      138.37      125.04     17.53 o 
   1   3  29       27.50       30.41      8.63 o 
   2   3  29      319.89      306.17     16.83 o 
   3   3  29      141.58      177.20     14.12 o 
   4   3  29       56.40       34.69     22.01 o 
   0   4  29       82.91      102.08     14.81 o 
   1   4  29      244.26      255.06     14.56 o 
   2   4  29      125.91      143.18     13.11 o 
   3   4  29       41.76       64.43     12.44 o 
   4   4  29       24.79       64.14     27.63 o 
   0   5  29       92.45      120.71     20.83 o 
   1   5  29      115.17      130.52     14.02 o 
   2   5  29      211.05      230.13     19.74 o 
   3   5  29       61.22      106.62     28.47 o 
   1   6  29      156.13      114.58     30.28 o 
   0   0  30      296.67      319.60     35.76 o 
   1   0  30      167.63      176.24     19.90 o 
   2   0  30       55.09       35.82     13.51 o 
   3   0  30       47.54       48.36     24.03 o 
   4   0  30       42.39       -0.74     14.00 o 
   5   0  30       19.60       46.09     19.39 o 
   0   1  30      374.06      386.36     28.31 o 
   1   1  30      200.94      196.82     13.30 o 
   2   1  30      193.45      186.28     15.98 o 
   3   1  30       41.59       54.03     11.13 o 
   4   1  30       44.15       42.43     15.06 o 
   5   1  30      156.67      179.54     19.48 o 
   0   2  30      242.45      263.28     35.05 o 
   1   2  30       54.90       55.29      9.22 o 
   2   2  30       59.34       50.90      9.81 o 
   3   2  30       75.69       69.72     12.08 o 
   4   2  30      132.74      107.86     23.06 o 
   0   3  30      118.06      119.82     18.12 o 
   1   3  30       21.04       19.41      8.48 o 
   2   3  30      358.20      328.09     24.74 o 
   3   3  30      125.26      144.80     17.60 o 
   4   3  30      114.12      128.32     17.86 o 
   0   4  30        0.00       25.05     14.56 o 
   1   4  30       47.82       55.03      9.42 o 
   2   4  30       40.93       59.13     10.51 o 
   3   4  30       43.20       91.07     14.19 o 
   0   5  30        0.04       21.12     12.95 o 
   1   5  30        8.91       -1.16     10.89 o 
   2   5  30       70.41      102.52     23.86 o 
   3   5  30      475.25      414.91     51.19 o 
   1   6  30       79.21      166.96     36.34 o 
   1   0  31       27.06       40.28     13.99 o 
   2   0  31       21.58       17.92     13.95 o 
   3   0  31      174.73      174.41     21.70 o 
   4   0  31        0.70       15.25     15.26 o 
   0   1  31       30.32       21.16     14.41 o 
   1   1  31      406.99      398.32     24.24 o 
   2   1  31       29.36       34.76      9.89 o 
   3   1  31       61.61       93.90     27.31 o 
   4   1  31      108.46      104.11     14.35 o 
   5   1  31       35.99       50.84     26.88 o 
   0   2  31       25.86       44.53     14.12 o 
   1   2  31       44.28       33.35     11.00 o 
   2   2  31      134.86      154.48     13.57 o 
   3   2  31       53.90       64.39     10.51 o 
   4   2  31       58.93       61.90     15.52 o 
   0   3  31       23.01       21.90     14.25 o 
   1   3  31      116.27      109.97     11.60 o 
   2   3  31       49.76       57.84     10.34 o 
   3   3  31       61.71       60.06     12.53 o 
   4   3  31       47.18       56.05     23.34 o 
   0   4  31      346.69      346.05     28.72 o 
   1   4  31       44.17       58.00      9.94 o 
   2   4  31       61.19       47.49     11.23 o 
   3   4  31       15.64       28.94     14.11 o 
   0   5  31      120.09      140.79     19.49 o 
   1   5  31       31.16       69.91     15.38 o 
   2   5  31       95.38      104.42     22.35 o 
   0   0  32      120.01       79.53     25.24 o 
   1   0  32      357.96      345.28     27.25 o 
   2   0  32       46.80       47.92     15.36 o 
   3   0  32        4.41        5.06     13.56 o 
   4   0  32       18.81       19.22     16.77 o 
   0   1  32       76.09       72.60     16.40 o 
   1   1  32       26.51       25.26     10.46 o 
   2   1  32      116.18       98.02     12.89 o 
   3   1  32       68.42       47.23     15.97 o 
   4   1  32       45.22       31.09     12.15 o 
   0   2  32       85.67       73.02     15.76 o 
   1   2  32      123.88      129.20     12.71 o 
   2   2  32        6.88       23.49      9.18 o 
   3   2  32       48.43       58.83     12.00 o 
   4   2  32       75.53      100.06     20.44 o 
   0   3  32       27.10       38.49     15.02 o 
   1   3  32       83.66       84.65     21.18 o 
   2   3  32       30.16       41.06     10.06 o 
   3   3  32       61.79       70.16     13.22 o 
   4   3  32       87.96       79.48     24.71 o 
   0   4  32       35.01       52.77     17.11 o 
   1   4  32       14.10       22.11     11.05 o 
   2   4  32      120.82      141.51     16.29 o 
   0   5  32       18.26       57.07     25.46 o 
   1   5  32      198.35      193.63     25.32 o 
   1   0  33       78.31       67.47     16.87 o 
   2   0  33       26.09       16.38     13.79 o 
   3   0  33       15.23       19.41     15.36 o 
   4   0  33      175.22      140.58     27.47 o 
   0   1  33       52.11       64.07     36.65 o 
   1   1  33        4.36       16.20     10.25 o 
   2   1  33      242.14      240.38     20.30 o 
   3   1  33      228.37      229.02     17.76 o 
   4   1  33       83.39      111.80     21.80 o 
   0   2  33      146.55      145.74     21.16 o 
   1   2  33        7.01       25.21      8.98 o 
   2   2  33       12.49       13.21      9.38 o 
   3   2  33       11.79       20.80     12.71 o 
   4   2  33      113.30       94.33     30.28 o 
   0   3  33       13.96        0.52     13.91 o 
   1   3  33       77.73       96.02     14.92 o 
   2   3  33      109.94      113.07     14.48 o 
   3   3  33       71.31       38.67     17.43 o 
   0   4  33      213.85      244.15     26.90 o 
   1   4  33       17.60       44.11     12.41 o 
   2   4  33       51.24       55.00     18.48 o 
   0   5  33       35.54       26.83     25.59 o 
   1   5  33      161.53      152.82     33.11 o 
   0   0  34      573.80      546.42     50.35 o 
   1   0  34      208.59      203.19     24.14 o 
   2   0  34       15.03       36.99     15.96 o 
   3   0  34       10.63       14.91     15.00 o 
   4   0  34        7.57       30.06     26.30 o 
   0   1  34       70.67       80.73     18.65 o 
   1   1  34      108.60      117.66     14.50 o 
   2   1  34       69.73       68.31     12.33 o 
   3   1  34       35.54       38.04     11.92 o 
   0   2  34       97.50      109.65     19.26 o 
   1   2  34       77.82       89.69     11.83 o 
   2   2  34       42.34       63.45     13.03 o 
   3   2  34        5.01       -4.33     14.91 o 
   0   3  34        3.49       19.41     15.44 o 
   1   3  34      178.34      195.89     19.05 o 
   2   3  34       96.58      103.08     14.21 o 
   3   3  34       34.97       63.70     24.22 o 
   0   4  34       17.59       30.51     17.49 o 
   1   4  34       41.98       65.89     13.90 o 
   1   0  35      150.40      166.89     22.33 o 
   2   0  35      142.57      118.11     19.98 o 
   3   0  35        0.81       16.72     16.26 o 
   0   1  35       44.27       40.42     16.16 o 
   1   1  35      152.69      137.84     15.41 o 
   2   1  35      117.08      106.07     13.99 o 
   3   1  35       10.50       16.51     13.14 o 
   0   2  35        0.21       -2.86     14.11 o 
   1   2  35      292.98      278.24     17.28 o 
   2   2  35       41.34       35.08     14.98 o 
   3   2  35        4.44       58.79     25.99 o 
   0   3  35       18.93       36.87     17.48 o 
   1   3  35       55.97       50.85     11.39 o 
   2   3  35       35.00       74.31     21.90 o 
   0   4  35       28.17       40.98     26.92 o 
   1   4  35      346.93      354.35     44.65 o 
   0   0  36      521.14      531.52     51.15 o 
   1   0  36      114.29      139.00     21.36 o 
   2   0  36      296.95      335.95     77.98 o 
   3   0  36        6.88       18.88     22.24 o 
   0   1  36       13.79      -14.12     14.12 o 
   1   1  36       43.80       48.52     15.27 o 
   2   1  36       47.06       40.11     17.69 o 
   3   1  36        7.90        0.66     23.78 o 
   0   2  36      124.30      120.05     21.47 o 
   1   2  36       34.07       48.37     12.61 o 
   2   2  36      159.52      186.67     32.16 o 
   0   3  36       18.76        4.91     16.69 o 
   1   3  36       44.22       53.48     18.47 o 
   2   3  36       56.08       89.38     27.01 o 
   1   0  37       19.36       26.90     14.75 o 
   2   0  37       63.95       91.68     27.72 o 
   0   1  37       46.39       41.52     28.98 o 
   1   1  37        4.99       17.83     11.29 o 
   2   1  37      133.93      155.03     33.91 o 
   0   2  37      187.58      180.27     35.10 o 
   1   2  37        5.53       -0.04     22.77 o 
   2   2  37        9.88       64.50     29.13 o 
   1   3  37        3.55       31.48     18.56 o 
                                                 
